# Supplementary material for: Identification of key genes in membranous nephropathy and non-alcoholic fatty liver disease by bioinformatics and machine learning
Source: Front Immunol. 2025 Jun 5;16:1564288. doi: 10.3389/fimmu.2025.1564288 (PMC12176592; doi:10.3389/fimmu.2025.1564288)
Supplement: Supplementary file 5 [file Table2.xlsx]

## Sheet: NAFLD
	baseMean	log2FoldChange	lfcSE	stat	pvalue	padj
A1BG	62.4127	-0.252887	0.167282	-1.51174	0.1306	0.213542
A1CF	7520.31	0.576227	0.126883	4.54141	5.58784e-06	2.90988e-05
A2M	38749.5	-0.455159	0.453309	-1.00408	0.31534	0.43058
A4GALT	29.182	0.284948	0.243168	1.17182	0.241271	0.348981
A4GNT	1.25365	-1.18305	0.920808	-1.2848	0.198862	0.298179
AAAS	349.543	-0.422848	0.101242	-4.17662	2.95874e-05	0.000133182
AACS	102.959	-0.829397	0.155942	-5.31861	1.04565e-07	7.5469e-07
AADAC	7049.62	-0.509516	0.110273	-4.62051	3.82802e-06	2.05789e-05
AADAT	715.893	-0.0837141	0.126572	-0.661396	0.508358	0.622819
AAGAB	249.683	-0.784829	0.113497	-6.91497	4.67967e-12	6.98065e-11
AAK1	186.868	0.995986	0.117186	8.49922	1.90873e-17	6.07721e-16
AAMDC	218.926	-0.739435	0.115994	-6.37475	1.8326e-10	2.14922e-09
AAMP	1319.99	-0.371635	0.0925752	-4.01441	5.95937e-05	0.000250505
AAR2	426.841	-0.54409	0.0895473	-6.07601	1.23213e-09	1.2427e-08
AARS1	2060.2	0.0704448	0.118439	0.594777	0.551993	0.660895
AARS2	167.101	0.421954	0.106326	3.9685	7.23265e-05	0.000299201
AARSD1	0.812919	-1.83988	1.05741	-1.74	0.0818598	0.144715
AASDH	114.227	-0.00677733	0.115425	-0.058716	0.953178	0.9676
AASDHPPT	444.051	-0.22647	0.0900832	-2.514	0.0119369	0.027923
AASS	798.139	1.79376	0.20654	8.68479	3.79437e-18	1.30082e-16
AATF	454.76	-0.309175	0.0997189	-3.10047	0.00193216	0.00567666
AATK	9.33771	0.972474	0.450915	2.15667	0.0310314	0.0634716
ABAT	8582.11	0.561975	0.163374	3.43981	0.00058212	0.00194783
ABCA1	1151.04	1.60737	0.154693	10.3907	2.73363e-25	2.40083e-23
ABCA10	10.3617	0.918137	0.597039	1.53782	0.124093	0.204809
ABCA13	2.49843	1.55858	0.73792	2.11212	0.0346759	0.0696056
ABCA2	931.98	0.655202	0.108979	6.01218	1.83042e-09	1.79629e-08
ABCA3	75.367	0.0137543	0.167856	0.0819412	0.934693	0.955287
ABCA4	9.95624	1.18759	0.368125	3.22606	0.00125506	0.00387679
ABCA5	586.22	-0.161813	0.152546	-1.06075	0.288803	0.402215
ABCA6	2775.41	0.646872	0.121299	5.33286	9.66773e-08	7.01651e-07
ABCA7	72.1705	0.302364	0.210657	1.43534	0.15119	0.240272
ABCA8	849.018	0.687047	0.239106	2.8734	0.00406084	0.0108704
ABCA9	120.426	1.52627	0.278287	5.48452	4.14602e-08	3.23105e-07
ABCB1	1172.96	0.24556	0.118119	2.07892	0.0376244	0.074595
ABCB10	278.245	-0.131319	0.128598	-1.02116	0.307179	0.421387
ABCB11	1707.65	1.28554	0.221203	5.81157	6.18887e-09	5.56357e-08
ABCB4	3938.18	-0.689004	0.162337	-4.24428	2.19298e-05	0.000102032
ABCB6	30.3673	-0.899646	0.191452	-4.69906	2.61361e-06	1.45715e-05
ABCB7	355.474	0.019034	0.0876613	0.217131	0.828106	0.881933
ABCB8	506.6	-0.0480084	0.133646	-0.359222	0.719429	0.799462
ABCB9	26.236	1.22236	0.251142	4.86722	1.1318e-06	6.77514e-06
ABCC1	72.1346	1.37609	0.168381	8.17249	3.02083e-16	7.91033e-15
ABCC10	38.5576	0.204517	0.179474	1.13953	0.254481	0.363647
ABCC11	82.5308	0.311382	0.238607	1.305	0.191894	0.290151
ABCC2	3614.53	0.41473	0.142306	2.91434	0.00356436	0.009682
ABCC3	2717.92	0.0136734	0.123982	0.110285	0.912183	0.940396
ABCC4	55.1073	-0.993655	0.19662	-5.05368	4.33377e-07	2.80189e-06
ABCC5	51.9342	0.479989	0.174705	2.74742	0.00600658	0.0153433
ABCC6	4372.72	-0.116927	0.104284	-1.12124	0.262186	0.372343
ABCC8	0.499695	-0.57288	1.35807	-0.421836	0.673145	0.762501
ABCC9	1495.93	0.942357	0.175126	5.38101	7.40686e-08	5.48255e-07
ABCD1	287.438	0.6209	0.152653	4.0674	4.75401e-05	0.000205359
ABCD2	3.08369	-0.323358	0.673317	-0.480246	0.631053	0.729193
ABCD3	1881.92	-0.474315	0.113675	-4.17255	3.01208e-05	0.000135466
ABCD4	493.725	-0.471461	0.0737499	-6.3927	1.62982e-10	1.93444e-09
ABCE1	506.755	-0.0505952	0.0917971	-0.551163	0.581522	0.686678
ABCF1	908.86	0.000343739	0.0956578	0.00359343	0.997133	0.997987
ABCF2	256.635	-0.325747	0.0960363	-3.39191	0.000694068	0.00227376
ABCF3	630.334	0.0205784	0.0857725	0.239919	0.810393	0.869127
ABCG1	275.185	1.26019	0.209842	6.00543	1.90824e-09	1.86798e-08
ABCG2	1009.62	0.257929	0.186596	1.38229	0.166884	0.260031
ABCG4	2.45635	0.504942	0.567479	0.889799	0.373574	0.492128
ABCG5	1031.43	-0.243746	0.0932972	-2.61257	0.00898641	0.0217536
ABCG8	1716.35	0.161383	0.127402	1.26672	0.205255	0.306179
ABHD1	48.6235	-0.703733	0.174586	-4.03087	5.55706e-05	0.000235685
ABHD10	584.084	-0.1011	0.0881959	-1.14631	0.251667	0.360582
ABHD11	77.8792	-0.535763	0.157037	-3.4117	0.000645593	0.00213148
ABHD12	481.013	-0.246042	0.106439	-2.31157	0.0208013	0.0450334
ABHD13	186.199	-0.276375	0.136708	-2.02164	0.0432138	0.083931
ABHD14A	95.8064	-0.717478	0.145656	-4.92584	8.39978e-07	5.15158e-06
ABHD14A-ACY1	2.06111	0.980344	0.69132	1.41807	0.156169	0.246754
ABHD14B	3008.13	-0.0938773	0.107036	-0.877064	0.380452	0.498896
ABHD15	897.557	-0.302048	0.0745876	-4.04957	5.13118e-05	0.000219769
ABHD16A	5.63796	0.520871	0.402736	1.29333	0.195896	0.294863
ABHD16B	0.486307	1.15609	1.14555	1.0092	0.312877	0.42774
ABHD17A	122.201	0.870992	0.141804	6.14223	8.1371e-10	8.45793e-09
ABHD17B	251.393	0.357296	0.0965206	3.70176	0.000214112	0.000793932
ABHD17C	44.6537	-0.320857	0.228773	-1.40251	0.160762	0.252304
ABHD18	192.859	0.516208	0.126201	4.09036	4.307e-05	0.000187344
ABHD2	11438.2	-0.174398	0.114444	-1.52387	0.127542	0.209483
ABHD3	211.177	-0.554666	0.104062	-5.33016	9.81277e-08	7.11847e-07
ABHD4	332.933	-0.29371	0.117267	-2.50461	0.0122586	0.0285985
ABHD5	151.027	-0.426927	0.102518	-4.16441	3.12154e-05	0.000139986
ABHD6	856.577	-0.36936	0.0967609	-3.81724	0.000134951	0.000525451
ABHD8	270.067	0.646322	0.157352	4.10749	3.99985e-05	0.000175187
ABI1	365.683	-0.0158402	0.0895137	-0.176958	0.859541	0.903038
ABI2	185.434	0.0733477	0.111041	0.660548	0.508902	0.623339
ABI3	129.479	0.934552	0.182919	5.10909	3.23709e-07	2.13525e-06
ABI3BP	59.2462	0.0532123	0.31859	0.167024	0.867351	0.907869
ABITRAM	126.033	-0.691675	0.095889	-7.21329	5.46174e-13	9.56141e-12
ABL1	539.838	0.461465	0.0887805	5.19782	2.01639e-07	1.38987e-06
ABL2	148.509	0.415024	0.117243	3.53988	0.000400311	0.00139627
ABLIM1	890.72	0.0449111	0.0849519	0.528665	0.597038	0.699872
ABLIM2	21.6578	0.41759	0.222683	1.87527	0.0607553	0.112574
ABLIM3	974.003	-0.378732	0.126177	-3.0016	0.00268566	0.00756348
ABO	5.82791	3.11534	1.00912	3.08717	0.00202071	0.00591125
ABR	179.472	0.476226	0.143092	3.32811	0.000874387	0.00280166
ABRACL	182.234	0.045865	0.168516	0.27217	0.785491	0.850917
ABRAXAS1	74.4581	-0.268139	0.130495	-2.05479	0.0398991	0.0784876
ABRAXAS2	244.592	-0.245893	0.0843771	-2.91422	0.00356581	0.00968286
ABT1	219.195	-0.271877	0.0903735	-3.00837	0.00262656	0.00742379
ABTB1	202.951	-0.130129	0.135271	-0.961989	0.336055	0.452502
ABTB2	304.687	0.356027	0.107148	3.32276	0.000891312	0.00285238
ABTB3	34.1253	-0.387454	0.263209	-1.47204	0.14101	0.227492
ACAA1	13683.9	-0.148297	0.109019	-1.36029	0.17374	0.268598
ACAA2	13267.8	-0.0493204	0.131691	-0.374515	0.708021	0.790245
ACACA	780.233	-0.267253	0.142067	-1.88118	0.059948	0.111408
ACACB	5870.02	0.59124	0.0951648	6.2128	5.20491e-10	5.60774e-09
ACAD10	625.951	0.693537	0.0896295	7.73782	1.01137e-14	2.22687e-13
ACAD11	55.4322	1.38568	0.188067	7.36802	1.73185e-13	3.25018e-12
ACAD8	317.376	-0.224658	0.112964	-1.98875	0.0467293	0.0898658
ACAD9	586.054	-0.21663	0.057806	-3.74754	0.000178576	0.000676441
ACADL	377.263	0.192909	0.109984	1.75398	0.0794333	0.141369
ACADM	2210.3	0.024978	0.136067	0.183572	0.85435	0.899397
ACADS	3113.22	-0.00789444	0.144413	-0.0546658	0.956405	0.969679
ACADSB	8115.71	0.842846	0.180668	4.66515	3.08385e-06	1.69476e-05
ACADVL	5747.13	0.0328263	0.0977271	0.335898	0.736948	0.813035
ACAN	1.12945	-3.28558	1.0913	-3.0107	0.00260649	0.00738174
ACAP1	27.0506	-0.128695	0.25048	-0.513795	0.607396	0.708559
ACAP2	257.925	0.831512	0.154288	5.38934	7.07166e-08	5.26184e-07
ACAP3	231.092	0.485218	0.139206	3.48561	0.000491016	0.00166871
ACAT1	8940.29	-0.39245	0.0939459	-4.1774	2.94855e-05	0.000132799
ACAT2	2794.24	-0.968833	0.240148	-4.03432	5.47603e-05	0.00023269
ACBD3	388.611	0.667412	0.0864315	7.72187	1.14637e-14	2.48905e-13
ACBD4	873.838	-0.162502	0.117818	-1.37927	0.167813	0.261089
ACBD5	1257.29	0.121569	0.132925	0.914568	0.360419	0.478223
ACBD6	231.084	-0.337519	0.107758	-3.13218	0.00173511	0.00517257
ACBD7	1.30299	0.7973	0.840037	0.949124	0.342557	0.459319
ACCS	55.1365	-0.327412	0.20161	-1.62399	0.104377	0.177401
ACD	77.5777	0.279601	0.122129	2.2894	0.0220564	0.0473376
ACE	44.4041	1.63088	0.285316	5.71604	1.09038e-08	9.41765e-08
ACE2	113.37	-0.816999	0.271147	-3.01312	0.00258576	0.00732836
ACER1	2.82914	0.75268	0.675055	1.11499	0.264855	0.375315
ACER2	13.5059	1.56834	0.325394	4.81981	1.43698e-06	8.41677e-06
ACER3	149.537	-0.542322	0.152714	-3.55122	0.000383452	0.00134436
ACHE	18.6996	-0.562233	0.381072	-1.4754	0.140105	0.226337
ACIN1	620.8	0.183224	0.0654106	2.80113	0.00509232	0.0132526
ACKR1	4.92215	-0.544053	0.690391	-0.788035	0.430676	0.548449
ACKR2	138.792	0.973327	0.155411	6.26292	3.77827e-10	4.20996e-09
ACKR3	27.9435	-0.337946	0.334807	-1.00938	0.312795	0.427665
ACKR4	4.09208	0.478974	0.529376	0.904789	0.365577	0.483795
ACLY	518.822	-0.245034	0.169419	-1.44632	0.148087	0.236567
ACMSD	1169.48	-0.460992	0.143553	-3.2113	0.00132134	0.00405665
ACO1	5206.73	0.131509	0.122716	1.07165	0.283876	0.39659
ACO2	1801.64	-0.0513889	0.0907641	-0.566181	0.571271	0.677953
ACOT1	145.95	-0.887044	0.421494	-2.10452	0.0353331	0.0706707
ACOT11	17.7885	1.06458	0.354723	3.00115	0.00268962	0.00757055
ACOT12	1150.91	-0.972246	0.158334	-6.14049	8.22687e-10	8.54555e-09
ACOT13	1502.68	-0.28122	0.0791969	-3.5509	0.000383923	0.00134571
ACOT2	853.655	0.497062	0.169317	2.93569	0.00332805	0.00911962
ACOT4	149.297	-0.460759	0.107861	-4.27179	1.93914e-05	9.11441e-05
ACOT6	2.95356	-0.353078	0.687913	-0.51326	0.60777	0.708891
ACOT7	430.283	-0.210007	0.129047	-1.62736	0.10366	0.176335
ACOT8	243.291	-0.348099	0.12174	-2.85936	0.00424501	0.0112765
ACOT9	168.663	-0.213617	0.0868266	-2.46027	0.0138832	0.0317909
ACOX1	5278.97	0.495529	0.120642	4.10744	4.00061e-05	0.000175187
ACOX2	4876.97	-0.0333755	0.0908576	-0.367338	0.713367	0.794589
ACOX3	456.293	-0.172125	0.0986187	-1.74536	0.0809229	0.143318
ACP1	1220.86	-0.460377	0.0611315	-7.53093	5.03809e-14	1.00481e-12
ACP2	1824.11	-0.402746	0.0912067	-4.41575	1.00661e-05	4.98615e-05
ACP3	2.9112	0.375101	0.713302	0.525865	0.598982	0.70152
ACP5	636.88	0.392907	0.179406	2.19004	0.0285213	0.0591605
ACP6	176.81	-0.28683	0.165184	-1.73643	0.0824873	0.145561
ACR	12.2453	0.241476	0.293973	0.821423	0.411405	0.52969
ACRBP	20.176	0.769865	0.237282	3.24452	0.0011765	0.00365432
ACSF2	950.133	-0.176196	0.106936	-1.64768	0.0994181	0.17038
ACSF3	407.117	0.165786	0.110801	1.49624	0.13459	0.219034
ACSL1	26380.3	-0.157664	0.11223	-1.40483	0.160071	0.251649
ACSL3	930.916	-0.118897	0.0910618	-1.30568	0.191662	0.289829
ACSL4	564.954	-2.4798	0.531595	-4.66483	3.08873e-06	1.69603e-05
ACSL5	3183.25	0.0634363	0.146713	0.432384	0.665463	0.756595
ACSL6	39.0953	-0.900666	0.231938	-3.88322	0.000103081	0.000412138
ACSM1	32.7704	-0.169858	0.614826	-0.27627	0.782341	0.848268
ACSM2A	5397.72	-0.0158144	0.127923	-0.123624	0.901613	0.932269
ACSM2B	7099.27	-0.376534	0.0855998	-4.39877	1.08865e-05	5.35857e-05
ACSM3	2074.14	0.230445	0.141771	1.62547	0.104063	0.176943
ACSM5	2838.43	-0.0609018	0.120416	-0.505764	0.613023	0.713814
ACSS1	76.7472	-0.534341	0.142223	-3.75705	0.000171928	0.000653794
ACSS2	3756.81	-0.914425	0.305095	-2.99719	0.00272485	0.00766556
ACSS3	1327.29	-0.153779	0.14076	-1.09249	0.274616	0.386242
ACTA1	66.8235	1.91885	1.36839	1.40226	0.160836	0.252369
ACTA2	481.776	-0.885335	0.258821	-3.42065	0.000624717	0.00207174
ACTB	25135	0.534339	0.116069	4.60364	4.15176e-06	2.22123e-05
ACTG1	13102.6	-0.267332	0.160872	-1.66177	0.0965598	0.166283
ACTG2	12.2013	-2.06408	0.82619	-2.49831	0.0124785	0.0290466
ACTL6A	187.134	-0.53255	0.103218	-5.15948	2.47636e-07	1.67082e-06
ACTMAP	72.1737	0.269693	0.126847	2.12613	0.0334923	0.0676031
ACTN1	1682.54	0.497998	0.100454	4.95748	7.14143e-07	4.43728e-06
ACTN2	10.3198	0.364662	0.64234	0.567709	0.570233	0.676978
ACTN3	1.93443	2.47414	1.42311	1.73855	0.0821146	0.145067
ACTN4	4083.31	0.485362	0.0980851	4.94838	7.48329e-07	4.63496e-06
ACTR10	317.936	-0.823909	0.0728256	-11.3135	1.12555e-29	1.75958e-27
ACTR1A	683.554	-0.514262	0.0921331	-5.58173	2.38134e-08	1.93189e-07
ACTR1B	742.849	-0.396576	0.0891377	-4.44903	8.6259e-06	4.32485e-05
ACTR2	2136.72	0.227768	0.0962728	2.36586	0.0179883	0.039704
ACTR3	1327.69	0.0347694	0.0835912	0.415945	0.67745	0.76599
ACTR3B	57.9677	0.160594	0.166672	0.963532	0.33528	0.451709
ACTR3C	133.381	-0.766108	0.109001	-7.02845	2.08834e-12	3.31442e-11
ACTR5	79.5566	-0.113689	0.222001	-0.512112	0.608572	0.709615
ACTR6	153.79	-0.643108	0.111455	-5.77012	7.9213e-09	7.02005e-08
ACTR8	146.327	0.132732	0.0952719	1.39319	0.163561	0.255926
ACTRT3	29.9679	-0.541324	0.182183	-2.97131	0.00296529	0.00824554
ACVR1	227.693	-0.0512346	0.0920966	-0.556314	0.577996	0.68365
ACVR1B	669.989	0.0381972	0.0899869	0.424475	0.67122	0.760927
ACVR1C	75.1737	0.568594	0.245127	2.31959	0.0203631	0.0442234
ACVR2A	271.836	0.627884	0.133223	4.71302	2.44074e-06	1.37351e-05
ACVR2B	133.166	0.691371	0.235954	2.93011	0.00338838	0.00926545
ACVRL1	159.703	1.29633	0.154252	8.40398	4.31614e-17	1.29758e-15
ACY1	9.84765	0.848947	0.416354	2.03901	0.0414494	0.081048
ACY3	432.098	-0.181648	0.169658	-1.07067	0.284317	0.397028
ACYP1	5.34375	-0.570806	0.402009	-1.41988	0.155642	0.24617
ACYP2	231.169	0.116745	0.0961123	1.21467	0.224491	0.329372
ADA	46.5645	-0.106468	0.176636	-0.602755	0.546672	0.656365
ADA2	814.717	0.942383	0.206391	4.566	4.97125e-06	2.61568e-05
ADAD2	0.638842	0.712356	1.20668	0.590343	0.55496	0.663584
ADAL	100.048	-0.656865	0.140277	-4.68263	2.83219e-06	1.56728e-05
ADAM10	589.003	0.265904	0.111337	2.38827	0.0169277	0.0377184
ADAM11	1.07138	-0.161692	0.869579	-0.185943	0.852489	0.898346
ADAM12	10.0816	1.43128	0.38242	3.7427	0.000182056	0.000687957
ADAM15	494.753	-0.255356	0.127177	-2.00788	0.0446562	0.0863999
ADAM17	143.895	0.955761	0.112811	8.47226	2.40679e-17	7.54016e-16
ADAM19	31.7492	0.327093	0.263988	1.23905	0.215328	0.318289
ADAM21	0.896744	-0.238474	0.941572	-0.253272	0.800058	0.861504
ADAM22	3.87924	0.990612	0.572202	1.73123	0.0834115	0.147042
ADAM23	5.12306	-0.155217	0.529689	-0.293033	0.769497	0.838939
ADAM28	13.0835	-0.697256	0.394612	-1.76694	0.0772387	0.138044
ADAM33	2.25164	-0.834723	0.584722	-1.42756	0.15342	0.243197
ADAM8	30.6483	1.16008	0.23255	4.98852	6.08428e-07	3.82144e-06
ADAM9	275.965	1.22427	0.183918	6.65658	2.8027e-11	3.73845e-10
ADAMDEC1	1.39172	-0.852875	0.922932	-0.924092	0.355438	0.473302
ADAMTS1	80.7983	0.203312	0.160991	1.26288	0.206631	0.30779
ADAMTS10	22.2991	0.776835	0.264324	2.93895	0.00329321	0.00904
ADAMTS12	37.1073	0.140079	0.237729	0.589241	0.5557	0.664184
ADAMTS13	600.211	1.03484	0.165766	6.2428	4.29796e-10	4.74505e-09
ADAMTS14	1.70352	0.670884	0.73244	0.915957	0.359689	0.47758
ADAMTS15	5.10015	-0.529836	0.454343	-1.16616	0.24355	0.35166
ADAMTS16	5.54541	-1.98794	0.827224	-2.40315	0.0162547	0.0364315
ADAMTS17	144.565	0.5332	0.226652	2.3525	0.0186477	0.0409471
ADAMTS2	261.528	0.569113	0.128174	4.44015	8.98954e-06	4.48845e-05
ADAMTS3	1.58604	0.520229	0.787855	0.660311	0.509055	0.623476
ADAMTS4	11.2885	0.110239	0.41875	0.263257	0.792352	0.855743
ADAMTS5	114.766	0.976005	0.194587	5.01577	5.28222e-07	3.36636e-06
ADAMTS6	1.79567	1.4038	0.846442	1.65847	0.0972218	0.167202
ADAMTS7	28.154	1.64	0.240725	6.81275	9.57517e-12	1.37455e-10
ADAMTS8	0.629111	-2.34948	1.16947	-2.00902	0.0445354	0.0862094
ADAMTS9	64.86	0.571086	0.161109	3.54472	0.000393036	0.00137303
ADAMTSL1	35.9397	0.204727	0.233985	0.874956	0.381598	0.499959
ADAMTSL2	529.008	-0.107732	0.160553	-0.671005	0.502217	0.61757
ADAMTSL3	517.146	0.323842	0.129007	2.51026	0.0120643	0.0282085
ADAMTSL4	476.62	-0.0255559	0.15715	-0.162621	0.870817	0.910966
ADAMTSL4-AS1	2359.4	-0.348084	0.0719424	-4.83837	1.30907e-06	7.72541e-06
ADAMTSL5	20.888	-0.167711	0.23688	-0.707999	0.478946	0.595653
ADAP1	17.4828	0.824518	0.319589	2.57993	0.00988195	0.0236143
ADAP2	230.771	1.209	0.151976	7.95522	1.78818e-15	4.2941e-14
ADAR	3401.82	0.0573442	0.0769598	0.745119	0.4562	0.573708
ADARB1	169.276	0.165473	0.124279	1.33146	0.183036	0.280008
ADARB2	10.5049	1.70328	0.395859	4.30275	1.68693e-05	8.00844e-05
ADAT1	96.8688	-0.270214	0.105135	-2.57016	0.0101651	0.0242428
ADAT2	19.5308	0.209826	0.233274	0.899481	0.368397	0.486502
ADAT3	9.08499	2.32625	0.450543	5.16322	2.42734e-07	1.64342e-06
ADCK1	35.5714	-0.213084	0.201494	-1.05752	0.290274	0.403795
ADCK2	265.116	-0.918131	0.148872	-6.16726	6.94827e-10	7.30971e-09
ADCK5	56.7129	0.818207	0.157574	5.19253	2.07454e-07	1.42555e-06
ADCY1	1382.19	0.42807	0.161701	2.64728	0.00811413	0.0199231
ADCY10	62.4591	0.445558	0.169791	2.62415	0.00868645	0.0211453
ADCY2	0.694439	0.0723937	1.40856	0.0513956	0.95901	0.971501
ADCY3	94.9292	-0.0367278	0.152984	-0.240075	0.810272	0.869127
ADCY4	25.3842	0.530086	0.240491	2.20418	0.0275117	0.05733
ADCY5	126.087	0.481487	0.174991	2.75149	0.00593241	0.0151703
ADCY6	256.526	-0.00368406	0.106128	-0.0347134	0.972308	0.981538
ADCY7	91.4951	0.996282	0.194436	5.12396	2.99189e-07	1.992e-06
ADCY9	983.708	0.284446	0.0866471	3.28281	0.00102776	0.00324259
ADCYAP1	1.1349	1.0081	1.17018	0.861492	0.388967	0.507361
ADCYAP1R1	20.5931	1.34562	0.738336	1.82251	0.0683778	0.124326
ADD1	2008.71	0.0491841	0.0571368	0.860813	0.389341	0.50768
ADD2	3.5076	2.36944	0.755404	3.13666	0.00170887	0.00510212
ADD3	594.595	0.589186	0.149573	3.93911	8.17851e-05	0.000334523
ADGRA1	22.869	1.3227	0.392343	3.37129	0.000748172	0.00243772
ADGRA2	290.554	0.0958651	0.127677	0.750839	0.452749	0.57041
ADGRA3	1542.56	0.536375	0.163575	3.27907	0.0010415	0.00327998
ADGRB1	2.00892	0.704659	0.716598	0.983339	0.32544	0.441288
ADGRB2	1.56773	-0.944971	0.758874	-1.24523	0.213048	0.315515
ADGRB3	12.6214	0.0464095	0.259223	0.179033	0.857912	0.901728
ADGRD1	96.5771	0.526083	0.251573	2.09117	0.0365124	0.0726947
ADGRE1	81.5586	2.01305	0.322472	6.24258	4.30424e-10	4.74864e-09
ADGRE2	48.0624	0.960387	0.293385	3.27347	0.00106234	0.00333755
ADGRE3	3.75398	1.43443	0.615665	2.32988	0.0198124	0.0431615
ADGRE5	301.711	0.182513	0.155275	1.17541	0.239829	0.347314
ADGRF3	1.60143	-0.960181	0.618797	-1.55169	0.120736	0.200135
ADGRF5	393.626	1.19271	0.150591	7.92021	2.37102e-15	5.57387e-14
ADGRG1	51.5323	-0.231856	0.231732	-1.00054	0.317051	0.432463
ADGRG2	3.0977	0.185236	0.569763	0.325111	0.745097	0.819287
ADGRG3	6.84533	0.413379	0.395538	1.0451	0.295975	0.409684
ADGRG5	11.3757	0.918706	0.38527	2.38458	0.0170987	0.0380342
ADGRG6	1978.06	0.301073	0.171962	1.75082	0.0799778	0.142047
ADGRG7	376.086	0.0347252	0.222461	0.156096	0.875958	0.914447
ADGRL1	39.1282	0.0743394	0.196094	0.379101	0.704613	0.787532
ADGRL2	1049.02	0.249897	0.113309	2.20544	0.0274231	0.0572007
ADGRL3	12.9653	0.258168	0.412698	0.625561	0.531603	0.642386
ADGRL4	189.816	1.09846	0.199104	5.517	3.44836e-08	2.72539e-07
ADGRV1	320.515	-0.56389	0.173535	-3.24943	0.00115637	0.00359752
ADH1A	33558.7	-0.514753	0.137855	-3.73402	0.00018845	0.000708354
ADH1B	157101	0.278626	0.156462	1.78079	0.0749475	0.134534
ADH1C	30033.2	0.556777	0.197644	2.81707	0.00484643	0.0126738
ADH4	78420.4	0.028127	0.112233	0.250612	0.802114	0.863182
ADH5	4405.93	-0.267395	0.083499	-3.20237	0.001363	0.00416901
ADH6	17575.4	0.0881776	0.106637	0.826892	0.408298	0.526557
ADH7	4.29997	-0.503621	0.478475	-1.05256	0.292545	0.406087
ADHFE1	506.596	0.524105	0.147943	3.54261	0.000396195	0.00138284
ADI1	15433.3	-0.210172	0.120491	-1.74429	0.0811077	0.143597
ADIPOR1	1846.77	-0.329088	0.0527374	-6.24013	4.37201e-10	4.81287e-09
ADIPOR2	3293.84	-0.577503	0.0859342	-6.72029	1.81357e-11	2.49354e-10
ADIRF	894.869	-0.797073	0.247443	-3.22123	0.0012764	0.00393413
ADISSP	265.848	0.250586	0.146635	1.70891	0.0874675	0.15278
ADK	1997.89	-0.316006	0.078298	-4.03594	5.43833e-05	0.00023134
ADM	114.388	0.445184	0.155681	2.85959	0.00424193	0.0112722
ADM2	54.7747	-0.611454	0.292685	-2.08912	0.0366969	0.0729783
ADM5	1.41149	-1.92889	0.840429	-2.29512	0.021726	0.0467312
ADNP	693.017	0.100854	0.077107	1.30798	0.190882	0.289016
ADNP2	131.663	0.174624	0.103924	1.6803	0.0928995	0.160779
ADO	114.066	-0.183466	0.10767	-1.70397	0.0883872	0.154111
ADORA1	10.6302	-0.297504	0.289135	-1.02894	0.303506	0.417263
ADORA2A	0.528498	0.272153	1.18804	0.229076	0.81881	0.874766
ADORA2B	3.61497	-0.603602	0.468772	-1.28763	0.197876	0.297122
ADORA3	26.5786	1.29643	0.288327	4.49639	6.91165e-06	3.53219e-05
ADPGK	220.485	0.133248	0.083093	1.6036	0.108802	0.183563
ADPRH	63.2567	-0.46104	0.161226	-2.85959	0.00424187	0.0112722
ADPRHL1	26.6686	0.240588	0.241052	0.998076	0.318242	0.43371
ADPRM	80.3218	-0.360414	0.120676	-2.98664	0.00282062	0.00789735
ADPRS	176.953	-0.476487	0.134376	-3.54592	0.000391242	0.00136769
ADRA1A	547.134	0.205956	0.199455	1.03259	0.301795	0.415643
ADRA1B	134.929	0.435592	0.149649	2.91075	0.00360557	0.00977726
ADRA2A	14.7192	-0.667794	0.368209	-1.81363	0.0697354	0.126409
ADRA2B	106.625	0.182677	0.156085	1.17037	0.24185	0.3496
ADRA2C	4.67548	-0.308222	0.446723	-0.689962	0.490218	0.606296
ADRB1	3.44911	1.85813	0.793352	2.34212	0.0191745	0.0419414
ADRB2	91.2041	0.0990709	0.108847	0.910187	0.362724	0.480673
ADRM1	1324.91	0.276723	0.151976	1.82083	0.0686325	0.124731
ADSL	67.2416	-0.157786	0.131018	-1.20431	0.228469	0.334143
ADSS1	462.25	-0.0981879	0.172859	-0.568024	0.570019	0.676775
ADSS2	242.693	0.121962	0.104816	1.16359	0.244592	0.352838
ADTRP	3.24387	-0.196877	0.616447	-0.319375	0.749442	0.822871
AEBP1	517.656	-0.976893	0.191822	-5.09269	3.53012e-07	2.31389e-06
AEBP2	97.9884	0.0661512	0.152413	0.434027	0.664269	0.756062
AEN	83.1241	-0.79124	0.225298	-3.51197	0.000444806	0.0015266
AFAP1	87.079	0.364294	0.116507	3.1268	0.00176721	0.00525625
AFAP1L1	169.122	0.946049	0.115417	8.19681	2.4686e-16	6.59686e-15
AFAP1L2	41.8446	0.387928	0.180235	2.15235	0.0313695	0.0640459
AFDN	1341.18	0.660552	0.0960248	6.87897	6.0287e-12	8.87446e-11
AFF1	1114.19	0.900596	0.129604	6.94885	3.68279e-12	5.61688e-11
AFF2	1.06645	-0.341371	0.970085	-0.351898	0.724914	0.803788
AFF3	117.308	0.876969	0.248678	3.52653	0.000421051	0.00145723
AFF4	483.509	0.322757	0.159222	2.02709	0.0426532	0.0830486
AFG1L	75.268	-0.131957	0.137247	-0.961455	0.336323	0.452746
AFG2A	51.6938	0.512866	0.199852	2.56623	0.0102811	0.0244971
AFG2B	65.0842	0.310858	0.120353	2.58289	0.00979779	0.0234275
AFG3L2	1203.01	-0.20271	0.0665622	-3.04542	0.00232358	0.00667119
AFM	13729	-0.476255	0.122882	-3.87572	0.00010631	0.000423748
AFMID	1267.9	0.132672	0.10406	1.27496	0.202325	0.302501
AFP	56.9384	-1.22191	0.281385	-4.3425	1.40872e-05	6.78036e-05
AFTPH	489.639	-0.356578	0.0839075	-4.24966	2.14096e-05	9.98498e-05
AGA	252.839	-0.413568	0.0888825	-4.65297	3.27184e-06	1.78529e-05
AGAP1	277.511	0.620132	0.116448	5.3254	1.0073e-07	7.28697e-07
AGAP2	20.2054	1.09485	0.262421	4.17212	3.0178e-05	0.000135684
AGAP3	500.614	0.405143	0.110807	3.6563	0.000255877	0.000935703
AGAP4	1.35427	0.773393	0.972222	0.79549	0.426329	0.544065
AGAP6	4.91347	0.0567334	0.499092	0.113673	0.909497	0.9383
AGAP9	5.08782	-0.884334	0.445122	-1.98672	0.0469531	0.0902518
AGBL2	24.2005	0.437787	0.329537	1.32849	0.184016	0.281047
AGBL3	16.7027	-0.43468	0.296864	-1.46424	0.143128	0.230079
AGBL4	17.0855	0.794568	0.349829	2.2713	0.0231288	0.0493278
AGBL5	279.68	-0.187424	0.0838484	-2.23527	0.0253997	0.0534707
AGER	2.5322	-0.59209	0.537603	-1.10135	0.270744	0.382032
AGFG1	446.544	0.0361891	0.10247	0.353168	0.723962	0.802959
AGFG2	1392.7	0.378343	0.121559	3.11243	0.00185554	0.00548246
AGGF1	393.71	-0.0594393	0.088887	-0.668707	0.503683	0.618788
AGK	130.115	-0.171322	0.0964663	-1.77598	0.0757361	0.135653
AGL	1076.4	0.778212	0.180082	4.32144	1.55013e-05	7.41076e-05
AGMAT	2084.72	-0.629907	0.0998501	-6.30853	2.81697e-10	3.21443e-09
AGMO	2236.47	-0.161225	0.1321	-1.22048	0.222282	0.326653
AGO1	611.256	0.319034	0.0691573	4.61317	3.96578e-06	2.12683e-05
AGO2	338.687	0.964814	0.0970918	9.93713	2.86978e-23	1.90099e-21
AGO3	170.408	0.469541	0.188026	2.49722	0.0125171	0.0291278
AGO4	257.255	0.475867	0.125396	3.7949	0.0001477	0.000570264
AGPAT1	702.513	-0.341996	0.121074	-2.82468	0.00473283	0.0124157
AGPAT2	2692.89	-0.348164	0.205438	-1.69474	0.0901247	0.156634
AGPAT3	4285.92	0.37962	0.0818406	4.63853	3.5089e-06	1.90006e-05
AGPAT4	14.4328	-0.0747661	0.248373	-0.301023	0.763397	0.834356
AGPAT5	438.546	0.669008	0.16801	3.98195	6.83532e-05	0.000284228
AGPS	637.273	0.0479043	0.130028	0.368417	0.712562	0.793863
AGR2	2.86368	0.542318	1.54971	0.349947	0.726378	0.804758
AGRN	831.12	0.981797	0.152043	6.45735	1.06554e-10	1.30444e-09
AGT	33980.9	-0.527249	0.139117	-3.78995	0.000150675	0.000580172
AGTPBP1	104.483	-0.0203694	0.126459	-0.161074	0.872035	0.911925
AGTR1	754.376	0.261784	0.143366	1.82599	0.0678514	0.123598
AGTRAP	157.396	-0.171951	0.129959	-1.32312	0.185796	0.282956
AGXT	31403.6	-0.164477	0.156226	-1.05282	0.292425	0.405957
AGXT2	1667.17	0.0881264	0.107111	0.822754	0.410648	0.529134
AHCTF1	292.917	0.194843	0.123856	1.57314	0.115686	0.193074
AHCY	4150.92	0.0814121	0.12775	0.637278	0.523944	0.635883
AHCYL1	1672.98	-0.166707	0.0533154	-3.1268	0.00176718	0.00525625
AHCYL2	220.064	0.204309	0.108555	1.88208	0.0598255	0.111234
AHDC1	186.597	1.33625	0.133072	10.0415	1.00142e-23	6.94798e-22
AHI1	43.7897	-0.148469	0.180948	-0.820507	0.411927	0.530231
AHNAK	5591.52	0.158646	0.116109	1.36635	0.171828	0.266249
AHNAK2	16.1236	-0.541419	0.419441	-1.29081	0.196769	0.295891
AHR	436.014	0.285726	0.197781	1.44466	0.148554	0.23707
AHRR	4.33119	0.654393	0.532509	1.22889	0.219114	0.322695
AHSA1	519.319	-0.271291	0.079415	-3.41612	0.0006352	0.00210027
AHSG	121477	-0.278706	0.0969498	-2.87475	0.00404349	0.0108277
AHSP	0.881959	-0.979477	1.1926	-0.821298	0.411477	0.529738
AIDA	221.173	0.0659246	0.12046	0.547275	0.58419	0.689158
AIF1	300.804	-0.0441279	0.157547	-0.280094	0.779406	0.846025
AIF1L	42.9347	-0.927827	0.242594	-3.82461	0.000130979	0.000511642
AIFM1	2061.04	-0.0627393	0.0765471	-0.819618	0.412434	0.530796
AIFM2	324.046	-0.288077	0.11003	-2.61818	0.00884004	0.0214447
AIFM3	4.51342	-0.191772	0.490117	-0.391277	0.695592	0.780575
AIG1	4158.2	-0.320822	0.104658	-3.06544	0.00217353	0.00630404
AIM2	10.6488	1.49115	0.444779	3.35256	0.000800671	0.00258881
AIMP1	383.04	-0.483569	0.0725329	-6.66689	2.61281e-11	3.4971e-10
AIMP2	366.215	-0.345127	0.12301	-2.80568	0.00502109	0.0130934
AIP	477.225	0.111301	0.13059	0.852294	0.394051	0.512624
AIRIM	77.4495	-0.568697	0.146577	-3.87985	0.000104519	0.000417277
AJAP1	4.77277	1.02001	0.667644	1.52778	0.126567	0.208232
AJM1	15.7613	0.262084	0.266344	0.984006	0.325113	0.440958
AJUBA	383.368	-1.36726	0.204335	-6.69128	2.21226e-11	2.99691e-10
AK1	41.6741	-0.906174	0.213629	-4.24181	2.21727e-05	0.000102948
AK2	1621.74	-0.69504	0.0713184	-9.74559	1.92651e-22	1.18107e-20
AK3	3466.44	-0.343797	0.0903391	-3.80562	0.000141447	0.000548697
AK4	3089.26	-0.428525	0.0960606	-4.46099	8.15836e-06	4.10477e-05
AK5	1.82442	-1.54596	0.620131	-2.49295	0.0126687	0.029424
AK6	141.955	-0.17957	0.106602	-1.68448	0.0920882	0.159623
AK7	24.3396	-0.477759	0.292306	-1.63445	0.102165	0.174133
AK8	2.26733	-0.559203	0.66099	-0.846009	0.397548	0.516142
AK9	29.1691	0.103757	0.22054	0.47047	0.63802	0.734907
AKAIN1	1.87275	0.290189	0.774933	0.37447	0.708055	0.790245
AKAP1	1943.41	0.0905861	0.0749633	1.20841	0.226891	0.332177
AKAP10	103.017	0.458847	0.139214	3.29598	0.000980781	0.00310252
AKAP11	328.885	1.01364	0.138178	7.33577	2.20448e-13	4.05881e-12
AKAP12	763.661	1.65255	0.139238	11.8685	1.72574e-32	3.64575e-30
AKAP13	1673.2	0.712893	0.0980072	7.27388	3.49304e-13	6.26223e-12
AKAP17A	107.977	0.862848	0.171545	5.02987	4.90819e-07	3.14338e-06
AKAP3	32.3585	-0.191607	0.225934	-0.848067	0.396401	0.514995
AKAP5	4.96342	0.205799	0.48481	0.424494	0.671205	0.760927
AKAP6	122.594	0.455819	0.160272	2.84404	0.00445458	0.0117613
AKAP7	172.89	-0.466305	0.117876	-3.9559	7.62473e-05	0.000313677
AKAP8	176.901	0.985006	0.095722	10.2903	7.79514e-25	6.34695e-23
AKAP8L	248.871	0.171967	0.133697	1.28624	0.19836	0.297654
AKAP9	1475.41	0.910353	0.165757	5.49208	3.97224e-08	3.10645e-07
AKIP1	102.735	-0.342803	0.114842	-2.985	0.00283574	0.00792477
AKIRIN1	357.26	-0.155186	0.100895	-1.53809	0.124027	0.204764
AKIRIN2	282.569	-0.0443224	0.0969938	-0.456961	0.647699	0.74212
AKNA	300.984	0.952868	0.133977	7.11219	1.14218e-12	1.89837e-11
AKR1A1	4728.03	-0.649858	0.117264	-5.54183	2.99321e-08	2.38861e-07
AKR1B1	195.854	0.322215	0.133804	2.40812	0.016035	0.0360113
AKR1B10	116.921	-4.17511	0.718797	-5.80847	6.30475e-09	5.65799e-08
AKR1B15	3.17514	-5.60436	0.868634	-6.45191	1.10446e-10	1.34786e-09
AKR1C1	6012.2	-0.264735	0.129831	-2.03907	0.0414426	0.0810448
AKR1C2	3152.82	-0.191673	0.186572	-1.02734	0.304261	0.418008
AKR1C3	2216.88	-0.884677	0.149148	-5.93153	3.00132e-09	2.84361e-08
AKR1C4	5678.05	-0.251635	0.119024	-2.11415	0.0345021	0.0693637
AKR1D1	7086.68	0.131209	0.119278	1.10002	0.271324	0.382747
AKR1E2	3.1581	0.202086	0.584964	0.345467	0.729743	0.807253
AKR7A2	1164.66	0.0342028	0.114672	0.298267	0.7655	0.836038
AKR7A3	3152.78	-0.0218988	0.15242	-0.143674	0.885758	0.921172
AKT1	2603.38	-0.16443	0.116101	-1.41627	0.156696	0.247387
AKT1S1	931.439	0.0655048	0.125764	0.520856	0.602467	0.704019
AKT2	2276.77	-0.0103772	0.0889948	-0.116605	0.907173	0.936528
AKT3	176.304	0.585842	0.137758	4.25269	2.11219e-05	9.86255e-05
AKTIP	222.853	-0.462968	0.110466	-4.19103	2.77686e-05	0.000125755
ALAD	4806.46	-0.0471495	0.0973958	-0.484102	0.628313	0.726511
ALAS1	2416.53	0.107437	0.184728	0.581592	0.560841	0.668647
ALAS2	3.4446	-0.662292	0.612981	-1.08044	0.279945	0.392148
ALB	3.94252e+06	-0.402556	0.138263	-2.91152	0.0035968	0.00975855
ALCAM	1363.9	-0.0142632	0.0997677	-0.142964	0.886319	0.921448
ALDH16A1	288.519	0.653398	0.185673	3.51908	0.000433048	0.00149411
ALDH18A1	495.45	-0.742259	0.176082	-4.21542	2.49319e-05	0.000114433
ALDH1A1	17580.6	0.00963337	0.113605	0.084797	0.932423	0.954223
ALDH1A2	78.026	-0.486133	0.224929	-2.16128	0.030674	0.0628722
ALDH1A3	43.2075	0.35025	0.357515	0.979678	0.327245	0.443159
ALDH1B1	3508.46	-0.184655	0.171195	-1.07862	0.280756	0.392863
ALDH1L1	13839.5	0.317646	0.166495	1.90784	0.0564116	0.105767
ALDH1L2	5.55969	0.027849	0.419465	0.0663918	0.947066	0.963459
ALDH2	22140.9	0.349336	0.112414	3.10758	0.00188625	0.00555954
ALDH3A1	14.0065	-1.92101	0.394046	-4.87509	1.08761e-06	6.53946e-06
ALDH3A2	7240.97	0.0515756	0.124299	0.414931	0.678192	0.766552
ALDH3B1	139.332	0.235898	0.155061	1.52132	0.128179	0.21033
ALDH4A1	4495.43	-0.663893	0.112102	-5.92222	3.17632e-09	2.99671e-08
ALDH5A1	3312.15	0.670331	0.117584	5.70084	1.19216e-08	1.02458e-07
ALDH6A1	8660.63	1.95626	0.193307	10.12	4.50611e-24	3.33858e-22
ALDH7A1	4228.23	0.173875	0.10058	1.72873	0.0838574	0.147662
ALDH8A1	5022.29	-0.32976	0.0658426	-5.00831	5.49099e-07	3.48945e-06
ALDH9A1	4893.63	-0.239319	0.104367	-2.29305	0.0218452	0.0469359
ALDOA	1992.44	-0.312146	0.118359	-2.63728	0.00835734	0.0204365
ALDOB	224974	-0.11669	0.121109	-0.963512	0.335291	0.451709
ALDOC	1641.59	-0.873311	0.227919	-3.83167	0.000127279	0.000498809
ALG1	372.204	-0.342426	0.120146	-2.85009	0.00437068	0.0115828
ALG10	39.1256	0.458502	0.209983	2.18352	0.0289976	0.0600263
ALG10B	76.9613	0.349213	0.210096	1.66216	0.0964809	0.166202
ALG11	70.966	0.681598	0.149054	4.57282	4.81194e-06	2.54139e-05
ALG12	477.711	-0.0152233	0.109622	-0.138871	0.889552	0.923643
ALG13	163.74	-0.1191	0.125039	-0.952506	0.34084	0.457455
ALG14	186.126	-0.733738	0.0953502	-7.69518	1.41291e-14	3.01336e-13
ALG2	502.561	-0.239443	0.0772912	-3.09793	0.00194874	0.00572107
ALG3	820.47	0.0205312	0.133885	0.15335	0.878122	0.915851
ALG5	653.15	-0.937481	0.104319	-8.9867	2.54756e-19	1.02118e-17
ALG6	123.333	-0.00993053	0.106513	-0.0932327	0.925719	0.949902
ALG8	744.865	-0.350242	0.106751	-3.28092	0.00103467	0.00326241
ALG9	71.4835	-0.0768778	0.127427	-0.603308	0.546304	0.656043
ALKAL1	0.803485	-0.338077	0.927313	-0.364577	0.715427	0.796343
ALKAL2	8.65674	-0.679068	0.374316	-1.81416	0.0696533	0.126292
ALKBH1	95.0417	-0.325862	0.0876646	-3.71715	0.000201486	0.000751928
ALKBH2	251.175	-0.536259	0.158709	-3.37888	0.00072782	0.00237686
ALKBH3	129.283	-0.69332	0.111821	-6.20028	5.63622e-10	6.02953e-09
ALKBH4	133.422	-0.202807	0.108069	-1.87664	0.0605674	0.112306
ALKBH5	1454.9	0.76217	0.0888957	8.57376	1.00161e-17	3.29646e-16
ALKBH6	7.81642	0.547711	0.348588	1.57123	0.11613	0.193649
ALKBH7	1099.33	0.781104	0.174569	4.47447	7.66009e-06	3.87616e-05
ALKBH8	96.1157	-0.336933	0.110848	-3.03959	0.00236899	0.00678535
ALLC	1.26939	1.06824	1.10531	0.966461	0.333814	0.450337
ALMS1	119.777	0.510958	0.152854	3.34277	0.000829453	0.00266972
ALOX12	0.877353	-0.648407	1.03111	-0.628841	0.529453	0.640505
ALOX15	1.64313	1.52431	0.875274	1.74152	0.0815927	0.144308
ALOX15B	2.91824	-0.604057	0.837263	-0.721467	0.470622	0.588297
ALOX5	61.3558	0.934465	0.220344	4.24094	2.22584e-05	0.000103285
ALOX5AP	49.1555	-0.39894	0.214724	-1.85792	0.063181	0.116414
ALPK1	103.739	-0.103263	0.122485	-0.843066	0.399192	0.517828
ALPK2	131.691	-0.937599	0.461369	-2.03221	0.0421325	0.082209
ALPK3	77.807	-0.0374131	0.168574	-0.221938	0.824362	0.879128
ALPL	1048.7	0.0115903	0.161166	0.0719158	0.942669	0.960592
ALS2	541.536	0.422418	0.112016	3.77105	0.000162564	0.000620601
ALS2CL	96.1424	-0.264798	0.181623	-1.45795	0.144853	0.232426
ALYREF	227.55	0.230798	0.126899	1.81875	0.0689501	0.12523
AMACR	302.123	0.595979	0.141017	4.22628	2.37591e-05	0.000109662
AMBP	240310	-0.260983	0.119929	-2.17615	0.0295444	0.0609164
AMBRA1	323.474	-0.113893	0.0977431	-1.16523	0.243928	0.352107
AMD1	270.059	-0.280071	0.0861128	-3.25237	0.00114448	0.00356478
AMDHD1	2099.02	0.512016	0.213098	2.40273	0.0162733	0.0364576
AMDHD2	210.373	0.408256	0.155025	2.63348	0.00845139	0.0206503
AMER1	250.541	0.623581	0.117722	5.29707	1.17675e-07	8.44245e-07
AMFR	2648.31	-0.0799186	0.0997777	-0.800966	0.423151	0.540805
AMHR2	14.7262	0.0898647	0.276951	0.324479	0.745576	0.819604
AMIGO1	114.074	-0.411026	0.168546	-2.43866	0.0147418	0.0335505
AMIGO2	36.6375	-0.0674779	0.177454	-0.380255	0.703756	0.786913
AMMECR1	115.559	-0.0191403	0.150999	-0.126758	0.899132	0.930623
AMMECR1L	222.596	0.235649	0.108195	2.178	0.0294059	0.0607051
AMN	1549.35	0.864619	0.400548	2.15859	0.0308819	0.0632072
AMN1	31.1941	-0.453755	0.180183	-2.5183	0.0117923	0.0276385
AMOT	200.818	-0.021481	0.102131	-0.210328	0.833411	0.885589
AMOTL1	974.895	0.474958	0.122391	3.88067	0.000104167	0.000416058
AMOTL2	340.548	0.637407	0.117895	5.40658	6.42381e-08	4.82573e-07
AMPD1	3.01431	-0.0567601	0.675027	-0.0840856	0.932988	0.954355
AMPD2	620.105	0.182954	0.094197	1.94225	0.0521064	0.0987117
AMPD3	28.6024	-0.207429	0.239804	-0.864995	0.387042	0.50544
AMPH	13.0139	0.277804	0.356759	0.778687	0.436164	0.554208
AMT	0.681691	-0.61443	1.28098	-0.479656	0.631472	0.729443
AMY2B	67.9583	0.295297	0.215192	1.37225	0.169987	0.263684
AMZ1	18.5553	1.34952	0.764285	1.76572	0.077442	0.138297
AMZ2	350.044	-0.642892	0.0721519	-8.91026	5.0914e-19	1.96528e-17
ANAPC1	115.186	0.458928	0.12267	3.74116	0.000183172	0.000691338
ANAPC10	61.029	-0.99134	0.133315	-7.43608	1.03718e-13	2.00921e-12
ANAPC11	780.623	0.307715	0.129147	2.38267	0.0171878	0.0382052
ANAPC13	710.222	-0.692864	0.0978098	-7.08379	1.40265e-12	2.29849e-11
ANAPC15	231.754	-0.519186	0.113973	-4.55534	5.23014e-06	2.73821e-05
ANAPC16	1347.63	-0.309822	0.064518	-4.8021	1.57012e-06	9.13159e-06
ANAPC2	420.108	0.261269	0.127155	2.05472	0.0399058	0.0784876
ANAPC4	121.17	-0.403936	0.0918477	-4.39789	1.09308e-05	5.37192e-05
ANAPC5	1075.02	-0.224216	0.0614712	-3.6475	0.000264805	0.000965413
ANAPC7	212.277	-0.275205	0.0850186	-3.237	0.00120792	0.00374224
ANG	11332.6	-0.17631	0.115305	-1.52908	0.126245	0.207769
ANGEL1	434.566	0.135349	0.114103	1.1862	0.235543	0.342302
ANGEL2	182.46	0.388516	0.118779	3.27091	0.00107201	0.00336037
ANGPT1	18.7496	0.358762	0.337659	1.0625	0.28801	0.401402
ANGPT2	54.9613	1.63188	0.303013	5.38551	7.22407e-08	5.3574e-07
ANGPT4	3.46528	-1.07498	0.639355	-1.68135	0.0926951	0.160477
ANGPTL1	253.982	-0.00611836	0.230151	-0.0265841	0.978791	0.985918
ANGPTL2	300.594	-0.281445	0.156214	-1.80167	0.0715981	0.129428
ANGPTL3	12886.8	-0.293789	0.14233	-2.06414	0.0390042	0.0769445
ANGPTL4	379.615	0.756757	0.224025	3.378	0.000730143	0.00238345
ANGPTL6	593.279	0.304952	0.120245	2.53609	0.0112097	0.0264036
ANGPTL7	2.64191	-1.84	0.744437	-2.47167	0.0134485	0.0309449
ANGPTL8	455.883	1.04133	0.287875	3.61729	0.000297705	0.00106964
ANK1	3.91039	0.404411	0.518084	0.780588	0.435045	0.553066
ANK2	31.7445	0.158058	0.257114	0.614738	0.538728	0.649239
ANK3	284.805	0.608056	0.172887	3.51707	0.000436336	0.00150248
ANKAR	12.6864	0.5441	0.319497	1.70299	0.08857	0.154395
ANKDD1A	6.47921	0.876828	0.407527	2.15158	0.0314303	0.0641366
ANKDD1B	1.28471	-1.45921	0.86734	-1.6824	0.092492	0.160196
ANKEF1	143.075	-0.219044	0.116445	-1.8811	0.0599586	0.111415
ANKFY1	799.794	0.118167	0.0767854	1.53892	0.123823	0.204536
ANKH	1740.39	-0.215939	0.0854422	-2.52732	0.0114938	0.0270199
ANKHD1	10.409	-1.61446	0.296067	-5.45303	4.95197e-08	3.81539e-07
ANKHD1-EIF4EBP3	6.66908	-0.672876	0.370946	-1.81395	0.069686	0.126337
ANKIB1	257.579	0.279039	0.118837	2.34808	0.0188706	0.0413751
ANKLE2	435.228	0.0384833	0.0655775	0.586838	0.557313	0.665531
ANKMY1	70.1086	0.0804858	0.124978	0.643998	0.519576	0.632055
ANKMY2	155.288	0.158764	0.100039	1.58702	0.112508	0.188717
ANKRA2	94.0153	-0.291676	0.128038	-2.27803	0.0227246	0.0485717
ANKRD10	274.705	0.283592	0.133625	2.1223	0.0338128	0.0681619
ANKRD11	443.991	0.688018	0.109698	6.27194	3.56567e-10	3.99013e-09
ANKRD12	308.58	0.508756	0.167771	3.03244	0.00242584	0.00692535
ANKRD13A	368.984	0.426606	0.0774215	5.51018	3.58465e-08	2.82027e-07
ANKRD13B	4.74809	1.5976	0.533904	2.99229	0.00276893	0.00776999
ANKRD13C	123.509	0.341921	0.127084	2.69052	0.00713404	0.01781
ANKRD13C-DT	145.717	-0.518153	0.146028	-3.54832	0.000387698	0.00135742
ANKRD13D	34.2712	0.661455	0.188353	3.51179	0.000445096	0.00152726
ANKRD16	52.6238	-0.417769	0.143995	-2.90128	0.00371644	0.0100431
ANKRD17	1084.05	0.674139	0.102704	6.56393	5.24067e-11	6.74299e-10
ANKRD18A	1.15024	-2.00453	1.18028	-1.69835	0.0894416	0.155585
ANKRD18B	0.550007	1.32366	1.63051	0.811808	0.416902	0.53518
ANKRD2	1.77672	-0.18006	0.748062	-0.240701	0.809787	0.868774
ANKRD22	6.21163	-0.119642	0.751241	-0.159259	0.873465	0.912934
ANKRD23	1.00081	0.692593	0.901492	0.768274	0.442324	0.559953
ANKRD24	39.9771	0.355108	0.169661	2.09304	0.0363456	0.0723902
ANKRD26	55.1823	0.338085	0.184338	1.83405	0.0666461	0.1218
ANKRD27	133.316	-0.0642775	0.108421	-0.592852	0.55328	0.662081
ANKRD28	555.313	0.0542766	0.0943119	0.575501	0.564952	0.672497
ANKRD29	26.2916	-1.10315	0.246907	-4.46787	7.90013e-06	3.98653e-05
ANKRD31	1.4378	-1.33526	0.76884	-1.73672	0.0824367	0.145504
ANKRD33B	16.6012	-0.0257101	0.308814	-0.0832542	0.933649	0.954766
ANKRD34A	2.29243	-0.371952	0.519734	-0.715659	0.474202	0.591447
ANKRD35	85.3929	-0.0585982	0.185812	-0.315363	0.752486	0.825459
ANKRD36	2.38712	0.671071	0.715525	0.937872	0.34831	0.465277
ANKRD36B	0.721429	0.955927	1.09894	0.869865	0.384374	0.502797
ANKRD36C	2.4387	1.65843	1.01214	1.63855	0.101307	0.173011
ANKRD37	35.5037	0.00764059	0.176328	0.0433316	0.965437	0.976241
ANKRD39	55.9872	-0.435827	0.156914	-2.77748	0.00547822	0.0141322
ANKRD40	325.438	0.684274	0.100047	6.83954	7.94503e-12	1.15432e-10
ANKRD42	56.6476	0.287842	0.134809	2.13518	0.0327467	0.0663722
ANKRD44	55.1001	0.834951	0.184906	4.51554	6.31547e-06	3.25626e-05
ANKRD45	0.775678	0.396481	1.23593	0.320794	0.748366	0.822014
ANKRD46	453.577	-0.284206	0.0918558	-3.09405	0.00197445	0.0057846
ANKRD49	62.6767	-0.462282	0.152212	-3.03708	0.00238879	0.00683455
ANKRD50	202.781	0.342079	0.13687	2.4993	0.0124439	0.0289919
ANKRD52	296.325	0.117571	0.124013	0.948057	0.343101	0.460008
ANKRD53	7.88256	0.303287	0.368886	0.822169	0.41098	0.529318
ANKRD54	162.447	-0.164956	0.124204	-1.32811	0.184141	0.281176
ANKRD55	50.3282	0.886636	0.203064	4.36629	1.26375e-05	6.14691e-05
ANKRD6	124.378	-0.150801	0.109128	-1.38187	0.167013	0.260207
ANKRD61	0.566991	-1.22755	1.15955	-1.05864	0.289762	0.403227
ANKRD65	12.4259	-0.404366	0.316794	-1.27643	0.201804	0.301996
ANKRD9	168.361	-0.0467515	0.135329	-0.345465	0.729745	0.807253
ANKS1A	411.222	0.835719	0.107661	7.76248	8.32852e-15	1.86266e-13
ANKS1B	4.90885	1.3479	0.780863	1.72617	0.0843176	0.148322
ANKS3	19.6704	1.02462	0.291261	3.51788	0.000435002	0.00149986
ANKS4B	506.549	-0.0810762	0.0897254	-0.903603	0.366206	0.484381
ANKS6	73.2718	0.124238	0.169775	0.731777	0.464305	0.582122
ANKZF1	164.958	0.136846	0.116417	1.17548	0.239801	0.347306
ANLN	8.22035	-1.02919	0.41086	-2.50497	0.012246	0.0285735
ANO1	2650.29	0.0642909	0.120279	0.534517	0.592984	0.696478
ANO10	316.938	-0.525131	0.118585	-4.4283	9.49808e-06	4.71975e-05
ANO2	0.651552	-1.98103	1.04368	-1.89812	0.0576806	0.107758
ANO3	25.802	0.289138	0.251289	1.15062	0.249889	0.358626
ANO4	0.625806	0.0650994	1.16925	0.055676	0.9556	0.969259
ANO5	60.0767	-0.182865	0.193258	-0.946222	0.344035	0.461174
ANO6	2328.93	-0.0240472	0.104583	-0.229934	0.818143	0.874352
ANO7	31.6734	0.694503	0.23116	3.00442	0.00266085	0.00750851
ANO8	57.427	0.880395	0.18207	4.83547	1.32833e-06	7.82138e-06
ANO9	2.22724	-1.2618	0.67203	-1.87759	0.0604369	0.11212
ANOS1	9.02451	1.40726	0.530576	2.65233	0.00799377	0.0196767
ANP32A	1254.72	-0.412425	0.0705357	-5.84704	5.00392e-09	4.56663e-08
ANP32B	1369.44	-0.269957	0.077281	-3.49319	0.000477285	0.00162655
ANP32D	0.533874	-1.19941	1.00349	-1.19524	0.231995	0.338256
ANP32E	336.455	0.484624	0.109137	4.4405	8.97483e-06	4.48254e-05
ANPEP	16083.7	0.281123	0.0960983	2.92537	0.00344042	0.00939411
ANTKMT	234.098	1.13521	0.205998	5.51079	3.57237e-08	2.81202e-07
ANTXR1	240.637	0.277889	0.162737	1.70759	0.0877122	0.15314
ANTXR2	836.51	0.146441	0.126948	1.15355	0.248683	0.35742
ANXA1	156.439	-0.685845	0.133247	-5.14716	2.64461e-07	1.77667e-06
ANXA10	741.113	-0.940201	0.140511	-6.69129	2.2121e-11	2.99691e-10
ANXA11	1348.09	-0.474676	0.0983962	-4.82413	1.40618e-06	8.24559e-06
ANXA13	138.102	-1.12089	0.359088	-3.12149	0.00179936	0.00534374
ANXA2	867.285	-1.31224	0.150249	-8.73374	2.46379e-18	8.63596e-17
ANXA2R	5.37434	-0.609179	0.3612	-1.68654	0.0916914	0.159038
ANXA3	16.7439	-0.776889	0.272096	-2.8552	0.00430096	0.0114096
ANXA4	2018.22	-0.402425	0.0931987	-4.31792	1.57505e-05	7.52299e-05
ANXA5	1504.88	-0.52809	0.168432	-3.13533	0.00171662	0.00512315
ANXA6	7224.89	-0.734817	0.152841	-4.80772	1.5266e-06	8.89836e-06
ANXA7	1543.81	-0.388663	0.0521888	-7.44725	9.53052e-14	1.85543e-12
ANXA8	5.56922	-1.19638	0.518941	-2.30543	0.0211426	0.045694
ANXA8L1	2.47509	-1.25983	0.600038	-2.09958	0.0357658	0.0713901
ANXA9	870.798	-0.884693	0.119255	-7.41849	1.18462e-13	2.2723e-12
AOAH	234.105	1.22923	0.211453	5.81323	6.12775e-09	5.51498e-08
AOC1	252.521	-0.585704	0.818934	-0.715203	0.474484	0.591704
AOC2	4.57633	-0.621823	0.4513	-1.37785	0.168251	0.26151
AOC3	426.461	0.335218	0.136933	2.44804	0.0143636	0.0327518
AOPEP	332.974	-0.417163	0.110089	-3.78932	0.000151063	0.000581238
AOX1	32353.1	0.643215	0.131722	4.88314	1.04408e-06	6.29711e-06
AP1AR	224.94	0.352927	0.134842	2.61734	0.00886181	0.0214756
AP1B1	1439.7	-0.026987	0.108767	-0.248119	0.804043	0.864663
AP1G1	1144.09	0.353969	0.0648268	5.46023	4.75513e-08	3.68005e-07
AP1G2	106.293	0.286152	0.1691	1.6922	0.090608	0.157386
AP1M1	1056.23	0.186262	0.0993079	1.8756	0.0607098	0.112503
AP1M2	9.69831	-1.33106	0.3445	-3.86373	0.000111668	0.000442734
AP1S1	450.097	-0.361456	0.0982728	-3.67808	0.000234994	0.000864687
AP1S2	152.846	0.646528	0.156803	4.1232	3.73649e-05	0.000164867
AP1S3	8.12765	-0.318545	0.36544	-0.871677	0.383385	0.50188
AP2A1	1275.87	0.385049	0.112977	3.40822	0.000653888	0.00215613
AP2A2	1464.56	0.444696	0.0820465	5.42004	5.95845e-08	4.5021e-07
AP2B1	1546.13	-0.146974	0.0700541	-2.09801	0.0359043	0.0716207
AP2M1	2172.94	-0.124336	0.0711335	-1.74793	0.0804765	0.142721
AP2S1	1341.02	-0.157352	0.124735	-1.26149	0.207131	0.308447
AP3B1	365.852	-0.0803752	0.0835499	-0.962002	0.336049	0.452502
AP3D1	1150.73	0.4881	0.0808666	6.03587	1.58113e-09	1.56739e-08
AP3M1	583.341	-0.0230641	0.0716672	-0.321822	0.747587	0.821237
AP3M2	57.7369	0.140357	0.167435	0.838278	0.401875	0.52042
AP3S1	530.343	-0.207496	0.0723948	-2.86617	0.00415469	0.0110818
AP3S2	490.109	-0.379092	0.102373	-3.70306	0.000213014	0.000790421
AP4B1	66.4157	-0.33401	0.147795	-2.25996	0.023824	0.0505965
AP4E1	61.9042	0.0147979	0.162355	0.0911453	0.927377	0.950855
AP4M1	48.0747	-0.227046	0.156735	-1.44859	0.147451	0.235816
AP4S1	57.3856	-0.48412	0.12906	-3.75112	0.000176044	0.000667824
AP5B1	103.937	0.198946	0.180881	1.09988	0.271386	0.382766
AP5M1	354.821	-0.388733	0.109398	-3.55337	0.000380325	0.0013346
AP5S1	150.235	-0.423471	0.139971	-3.02542	0.00248287	0.00706623
AP5Z1	149.163	0.863811	0.17311	4.98997	6.03895e-07	3.8006e-06
APAF1	104.322	-0.210382	0.15535	-1.35424	0.175659	0.270923
APBA1	600.558	0.520181	0.154624	3.36417	0.000767748	0.00249578
APBA2	22.9054	1.26121	0.298488	4.22532	2.38599e-05	0.00011003
APBA3	133.49	0.543054	0.162981	3.33202	0.000862195	0.00276656
APBB1	119.552	0.059734	0.124362	0.480323	0.630998	0.729183
APBB1IP	267.211	0.550929	0.200907	2.74221	0.00610267	0.015576
APBB2	520.207	0.530557	0.088902	5.96789	2.4034e-09	2.30364e-08
APBB3	26.6981	-0.250706	0.233048	-1.07577	0.282031	0.394291
APC	326.711	0.510936	0.112193	4.55409	5.26128e-06	2.75082e-05
APC2	0.48816	-1.30111	1.22996	-1.05785	0.290125	0.403624
APCDD1	38.8704	-0.846832	0.320431	-2.64279	0.00822256	0.0201542
APCDD1L	0.513082	-0.873318	1.55457	-0.561774	0.57427	0.680778
APCS	21459.6	-0.82449	0.15343	-5.37371	7.71337e-08	5.70133e-07
APEH	2041.85	-0.0308467	0.108423	-0.284505	0.776024	0.843414
APEX1	1225.27	-0.0705582	0.0640526	-1.10157	0.27065	0.38197
APEX2	161.946	-0.471466	0.0963226	-4.89466	9.8477e-07	5.96009e-06
APH1A	2931.38	-0.481315	0.0910387	-5.28693	1.24384e-07	8.8952e-07
APH1B	64.716	0.244366	0.138233	1.76779	0.0770967	0.137822
API5	1313.98	-0.0259224	0.065734	-0.394352	0.693321	0.778753
APIP	141.419	-0.435725	0.126996	-3.43101	0.000601347	0.00200402
APLF	32.8656	0.173408	0.187737	0.923676	0.355655	0.47351
APLN	5.40431	-0.657548	0.401848	-1.63631	0.101775	0.1736
APLNR	1213.83	0.271733	0.124078	2.19002	0.0285225	0.0591605
APLP1	2.67451	-0.539677	0.663489	-0.813393	0.415993	0.534277
APLP2	12453.4	0.516957	0.0912454	5.66557	1.46537e-08	1.23828e-07
APMAP	3368.72	-0.318346	0.104604	-3.04335	0.00233956	0.00670967
APOA1	209475	-0.427608	0.145396	-2.94099	0.00327169	0.00898564
APOA2	148595	-0.767772	0.123332	-6.22523	4.80864e-10	5.23128e-09
APOA4	443.885	0.386947	0.438192	0.883053	0.377208	0.495578
APOA5	9796.69	0.161175	0.169336	0.951803	0.341197	0.457841
APOB	204933	0.238901	0.154378	1.54751	0.121741	0.201607
APOBEC3A	3.20347	-1.2356	0.622619	-1.98451	0.0471985	0.0906233
APOBEC3A_B	3.20347	-1.2356	0.622619	-1.98451	0.0471985	0.0906233
APOBEC3B	4.26694	-1.82671	0.500105	-3.65265	0.000259544	0.000948226
APOBEC3C	146.934	1.08351	0.153544	7.0567	1.70506e-12	2.75648e-11
APOBEC3D	2.17461	0.465534	0.620556	0.750188	0.453141	0.570735
APOBEC3F	63.9067	0.434926	0.180919	2.40399	0.0162172	0.036358
APOBEC3G	64.8016	-0.258832	0.218451	-1.18485	0.236076	0.342927
APOBEC3H	1.53494	-0.907702	0.712228	-1.27445	0.202502	0.302737
APOBR	56.1024	-0.655063	0.197039	-3.32453	0.000885679	0.00283609
APOC1	93920.7	-0.449538	0.120137	-3.74189	0.00018264	0.000689998
APOC2	47.3059	-1.0626	0.137009	-7.75568	8.78684e-15	1.95955e-13
APOC3	120840	-0.836619	0.132049	-6.33568	2.3629e-10	2.72413e-09
APOD	6.32488	0.117672	0.827538	0.142195	0.886926	0.921773
APOE	124290	1.38333	0.167795	8.24416	1.66324e-16	4.56966e-15
APOF	5060.46	0.34825	0.180011	1.93461	0.0530386	0.100212
APOH	168175	-0.185065	0.097835	-1.8916	0.0585439	0.10911
APOL1	5671.97	-0.546189	0.143544	-3.80501	0.000141796	0.000549912
APOL2	739.753	-0.360507	0.143764	-2.50763	0.0121545	0.0283981
APOL3	1071.82	-1.22237	0.249285	-4.90349	9.415e-07	5.71591e-06
APOL4	38.1603	0.123406	0.276178	0.446834	0.654995	0.748121
APOL5	13.8425	-0.318381	0.833669	-0.381904	0.702533	0.785881
APOL6	3644.41	-0.0658644	0.126221	-0.521816	0.601798	0.7035
APOLD1	26.1085	-0.259172	0.235791	-1.09916	0.271698	0.382973
APOM	4761.4	-0.555395	0.125967	-4.40907	1.03817e-05	5.1311e-05
APOO	105.218	-0.698789	0.138477	-5.04625	4.50557e-07	2.90097e-06
APOOL	589.046	0.698637	0.2339	2.9869	0.00281818	0.00789263
APP	9044.34	0.308313	0.0861559	3.57855	0.0003455	0.00122587
APPBP2	344.139	0.345821	0.0824264	4.19551	2.72259e-05	0.000123548
APPL1	442.294	0.413725	0.103115	4.01229	6.01327e-05	0.000252499
APPL2	259.742	0.167616	0.0863708	1.94066	0.0522994	0.0990306
APRG1	0.826318	-0.749753	1.14618	-0.654134	0.513025	0.626457
APRT	848.419	-0.44077	0.132786	-3.31939	0.000902138	0.00288113
APTX	211.282	-0.603179	0.0704416	-8.56283	1.10133e-17	3.6019e-16
AQP1	430.11	-1.59123	0.233301	-6.82051	9.07194e-12	1.30471e-10
AQP10	0.46436	-0.114259	1.85287	-0.0616662	0.950829	0.965967
AQP11	427.388	0.451849	0.101712	4.44245	8.89413e-06	4.44365e-05
AQP3	1630.23	0.15544	0.13239	1.17411	0.240352	0.347909
AQP4	16.9999	-1.35017	0.394176	-3.42529	0.000614142	0.00204057
AQP6	4.61142	-0.127758	0.420058	-0.304143	0.761019	0.832716
AQP7	259.221	-0.446013	0.153374	-2.908	0.00363745	0.00985345
AQP7B	1.92532	0.202616	0.75977	0.266681	0.789715	0.854161
AQP8	2.1192	-1.27139	1.101	-1.15476	0.248189	0.356907
AQP9	13720.9	-0.422471	0.112384	-3.75917	0.000170479	0.000648598
AQR	379.711	0.0763983	0.0863653	0.884595	0.376375	0.494859
AR	4123.07	0.416198	0.109787	3.79096	0.000150067	0.000578402
ARAF	1756.39	-0.168733	0.09597	-1.75819	0.0787151	0.140218
ARAP1	1264.65	-0.0956192	0.10277	-0.930415	0.352156	0.469572
ARAP2	118.429	0.772987	0.151134	5.1146	3.14413e-07	2.07919e-06
ARAP3	110.035	0.746049	0.134278	5.55601	2.7601e-08	2.22301e-07
ARB2A	151.261	0.262147	0.120225	2.18047	0.0292228	0.0603966
ARCN1	1723.39	-0.189094	0.063116	-2.99597	0.00273571	0.0076906
AREL1	334.217	0.0292598	0.0924832	0.31638	0.751714	0.824902
ARF1	4665.07	0.0122987	0.0865477	0.142104	0.886998	0.921787
ARF3	1075.89	-0.225541	0.0975819	-2.3113	0.0208163	0.0450536
ARF4	1204.23	-0.991495	0.110375	-8.98297	2.63549e-19	1.05103e-17
ARF5	833.506	0.222028	0.11626	1.90975	0.0561652	0.105343
ARF6	697.869	-0.181164	0.0896736	-2.02026	0.043356	0.0841342
ARFGAP1	296.441	-0.0605996	0.13647	-0.44405	0.657006	0.749871
ARFGAP2	1499.08	-0.184111	0.100947	-1.82385	0.0681753	0.124058
ARFGAP3	362.803	-0.638234	0.0947562	-6.73554	1.63327e-11	2.26355e-10
ARFGEF1	556.16	0.383148	0.0973989	3.9338	8.36135e-05	0.00034102
ARFGEF2	810.135	0.394169	0.127362	3.09487	0.00196902	0.00576976
ARFGEF3	6.48181	0.00487849	0.420096	0.0116128	0.990735	0.993531
ARFIP1	275.939	-0.0533927	0.0927356	-0.575752	0.564783	0.672397
ARFIP2	327.655	-0.445802	0.0963075	-4.62895	3.67529e-06	1.98397e-05
ARFRP1	291.342	-0.287568	0.156644	-1.8358	0.0663866	0.12134
ARG1	9701.99	-0.168745	0.09774	-1.72647	0.0842631	0.148243
ARG2	9.12446	-0.217364	0.473494	-0.459064	0.646188	0.741149
ARGLU1	168.552	0.328557	0.138939	2.36476	0.0180419	0.0397981
ARHGAP1	622.673	0.536296	0.0812943	6.59697	4.19632e-11	5.48045e-10
ARHGAP10	286.295	-0.0542332	0.199164	-0.272304	0.785389	0.8509
ARHGAP11A	17.5217	-1.12917	0.311649	-3.62322	0.000290961	0.00104806
ARHGAP12	343.863	0.136875	0.125759	1.08839	0.276422	0.388311
ARHGAP15	97.2956	-0.366972	0.14514	-2.52839	0.0114587	0.0269495
ARHGAP17	247.959	0.532966	0.0923501	5.77115	7.87338e-09	6.9855e-08
ARHGAP18	135.387	0.404347	0.129752	3.11631	0.00183127	0.00542511
ARHGAP19	87.956	0.101733	0.131661	0.772688	0.439707	0.557723
ARHGAP20	40.6191	0.659739	0.211309	3.12215	0.00179533	0.00533279
ARHGAP21	518.718	0.0548385	0.10768	0.509272	0.610562	0.711405
ARHGAP22	4.59536	-0.821929	0.42943	-1.914	0.0556201	0.10442
ARHGAP23	129.947	0.69701	0.143278	4.86473	1.14615e-06	6.8519e-06
ARHGAP24	124.553	-0.331208	0.143765	-2.3038	0.0212336	0.0458598
ARHGAP25	150.543	0.757833	0.136869	5.53693	3.07813e-08	2.45012e-07
ARHGAP26	220.471	0.127095	0.122901	1.03413	0.301075	0.414906
ARHGAP27	65.7687	1.14525	0.180898	6.33093	2.43687e-10	2.80321e-09
ARHGAP28	7.8143	1.7202	0.446995	3.84838	0.000118903	0.000468216
ARHGAP29	639.606	0.210402	0.14533	1.44776	0.147685	0.236079
ARHGAP30	179.534	0.415671	0.168942	2.46044	0.0138767	0.0317821
ARHGAP31	215.779	0.560674	0.134849	4.15778	3.21351e-05	0.000143616
ARHGAP32	287.447	0.264034	0.122708	2.15172	0.0314191	0.064122
ARHGAP33	3.32001	-0.168045	0.525307	-0.319898	0.749046	0.822666
ARHGAP35	3284.59	0.332632	0.0891189	3.73245	0.000189623	0.000712591
ARHGAP39	14.2218	0.789274	0.345299	2.28577	0.0222677	0.0477257
ARHGAP4	97.4439	1.6233	0.191403	8.48105	2.2318e-17	7.0342e-16
ARHGAP42	247.33	0.573605	0.129265	4.43742	9.10453e-06	4.54007e-05
ARHGAP44	28.8398	0.3695	0.217409	1.69956	0.0892137	0.155344
ARHGAP45	187.143	1.46712	0.159726	9.18525	4.10569e-20	1.76816e-18
ARHGAP5	785.827	0.356783	0.13876	2.57122	0.0101341	0.0241799
ARHGAP6	14.5521	0.995968	0.268318	3.7119	0.00020571	0.0007655
ARHGAP8	0.850051	-1.2474	0.934635	-1.33464	0.181994	0.278758
ARHGAP9	50.1087	1.0201	0.225087	4.53201	5.84242e-06	3.03235e-05
ARHGDIA	2913.94	0.11223	0.164865	0.68074	0.496036	0.611694
ARHGDIB	1055.31	0.27362	0.133791	2.04513	0.0408419	0.0800603
ARHGEF1	300.797	0.68912	0.110685	6.22597	4.78583e-10	5.21736e-09
ARHGEF10L	1192.01	0.613411	0.144791	4.23653	2.27001e-05	0.000105275
ARHGEF11	255.759	0.312429	0.109109	2.86345	0.0041906	0.0111585
ARHGEF12	4079.64	0.338095	0.112218	3.01284	0.00258814	0.00733376
ARHGEF15	106.159	0.530337	0.154354	3.43584	0.000590717	0.00197491
ARHGEF16	45.3622	-0.16319	0.245693	-0.664202	0.506561	0.62103
ARHGEF17	140.14	0.481833	0.162289	2.96899	0.00298783	0.00830083
ARHGEF18	51.4465	1.70224	0.177175	9.60772	7.41767e-22	4.17124e-20
ARHGEF19	16.6717	-0.229169	0.364053	-0.629493	0.529026	0.640302
ARHGEF2	218.762	0.880707	0.137077	6.42492	1.3194e-10	1.58785e-09
ARHGEF25	21.9303	-0.284108	0.219426	-1.29477	0.195398	0.294312
ARHGEF26	585.267	0.285814	0.182462	1.56643	0.117247	0.195262
ARHGEF28	216.166	-0.0277643	0.190174	-0.145995	0.883926	0.920123
ARHGEF3	91.5023	0.399373	0.142702	2.79864	0.00513182	0.0133484
ARHGEF33	0.742562	-0.859844	1.00667	-0.854143	0.393026	0.511631
ARHGEF35	13.6586	-0.44686	0.287951	-1.55186	0.120695	0.200088
ARHGEF37	114.007	-0.392241	0.241138	-1.62662	0.103818	0.176584
ARHGEF38	1.00357	-0.547176	1.09829	-0.498207	0.618338	0.71827
ARHGEF39	3.43069	-1.8212	0.619907	-2.93786	0.00330488	0.00906725
ARHGEF4	20.7937	2.59266	0.918276	2.82339	0.00475181	0.0124598
ARHGEF40	798.813	0.434546	0.134296	3.23573	0.00121332	0.00375748
ARHGEF5	54.9395	-0.723125	0.147004	-4.91908	8.69527e-07	5.32236e-06
ARHGEF6	213.112	0.642784	0.107353	5.98755	2.13024e-09	2.06588e-08
ARHGEF7	409.349	0.211177	0.0957008	2.20664	0.0273393	0.0570621
ARHGEF9	154.493	-0.151662	0.105179	-1.44195	0.149317	0.238119
ARID1A	664.514	0.625196	0.0842002	7.42512	1.1268e-13	2.17741e-12
ARID1B	506.72	0.846611	0.0674934	12.5436	4.30975e-36	1.27121e-33
ARID2	141.668	1.1784	0.162467	7.25315	4.07187e-13	7.23359e-12
ARID3A	35.8296	0.570061	0.206112	2.76579	0.00567855	0.0145816
ARID3B	32.0049	0.743033	0.188816	3.93523	8.31186e-05	0.000339356
ARID3C	146.969	0.500644	0.153529	3.2609	0.00111059	0.00347205
ARID4A	339.46	0.562589	0.144867	3.88348	0.000102974	0.000411816
ARID4B	209.435	0.479002	0.149185	3.21079	0.0013237	0.00406231
ARID5A	389.116	-0.0980987	0.15612	-0.628354	0.529772	0.640768
ARID5B	88.6786	0.319842	0.197711	1.61772	0.105722	0.179277
ARIH1	806.476	0.228782	0.0745921	3.06711	0.00216142	0.00627009
ARIH2	491.278	-0.459369	0.0657814	-6.98328	2.88376e-12	4.48129e-11
ARK2C	91.3153	0.00166637	0.170911	0.00974992	0.992221	0.994702
ARK2N	104.686	0.540507	0.166411	3.24803	0.00116209	0.00361388
ARL1	973.862	-0.561344	0.0724431	-7.74876	9.27938e-15	2.06058e-13
ARL10	32.6488	0.113445	0.194125	0.584389	0.558959	0.666886
ARL11	17.6942	0.957003	0.298184	3.20943	0.00132996	0.00407833
ARL13B	50.6072	-0.205586	0.184774	-1.11263	0.265866	0.376418
ARL14	0.567893	-1.38847	1.49892	-0.926311	0.354284	0.47198
ARL14EP	261.927	-0.205983	0.0987825	-2.08522	0.0370498	0.0736051
ARL15	133.694	0.183697	0.1231	1.49226	0.13563	0.220338
ARL16	82.6335	0.0190989	0.152255	0.125441	0.900175	0.931271
ARL17A	2.2239	-0.067677	0.557741	-0.121341	0.903421	0.933669
ARL17B	2.2239	-0.067677	0.557741	-0.121341	0.903421	0.933669
ARL2	68.0779	-0.0733119	0.171396	-0.427734	0.668845	0.75884
ARL2BP	395.67	-0.468689	0.0863464	-5.42801	5.69868e-08	4.32044e-07
ARL3	199.137	-0.177449	0.117903	-1.50504	0.132314	0.215934
ARL4A	44.8223	-0.644557	0.168808	-3.81828	0.000134385	0.000523641
ARL4C	152.55	0.688966	0.149579	4.60603	4.1042e-06	2.19805e-05
ARL4D	259.813	-0.363588	0.185493	-1.96011	0.0499826	0.0952552
ARL5A	286.083	0.412217	0.147675	2.79139	0.00524822	0.0136085
ARL5B	303.473	-0.000558012	0.136908	-0.00407582	0.996748	0.997897
ARL6	30.9433	-0.0380695	0.227222	-0.167543	0.866943	0.907642
ARL6IP1	4771.13	-0.510175	0.127898	-3.98891	6.63781e-05	0.000276717
ARL6IP4	0.71421	-2.8592	1.3542	-2.11135	0.0347424	0.0697032
ARL6IP5	1247.31	-0.0770638	0.0946932	-0.813827	0.415744	0.534045
ARL6IP6	33.5437	-0.0245122	0.199116	-0.123105	0.902024	0.932567
ARL8A	447.983	-0.0476193	0.114759	-0.414953	0.678177	0.766552
ARL8B	677.201	-0.242042	0.0702054	-3.44763	0.000565528	0.00189923
ARMC1	330.956	0.076044	0.115409	0.658909	0.509954	0.624138
ARMC10	321.499	-0.0433699	0.0954923	-0.454171	0.649705	0.74371
ARMC12	1.29096	-0.501633	0.868443	-0.577624	0.563518	0.671045
ARMC2	9.65549	0.452969	0.323513	1.40016	0.161466	0.253229
ARMC5	313.239	0.403617	0.153359	2.63185	0.00849208	0.0207303
ARMC6	939.182	-0.393673	0.157117	-2.50561	0.0122242	0.0285299
ARMC7	106.222	-0.344776	0.124414	-2.77119	0.00558515	0.0143725
ARMC8	207.486	-0.177307	0.0892668	-1.98626	0.0470044	0.0903282
ARMC9	16.564	0.219493	0.311513	0.704604	0.481057	0.597565
ARMCX1	37.9252	-0.106462	0.180998	-0.588195	0.556401	0.664747
ARMCX2	39.801	0.0783956	0.153642	0.510248	0.609877	0.710766
ARMCX3	351.068	-0.172429	0.120174	-1.43482	0.151337	0.240482
ARMCX4	31.1917	0.377076	0.212034	1.77837	0.0753424	0.135103
ARMCX5	57.179	-0.360901	0.142001	-2.54154	0.0110366	0.0260548
ARMCX5-GPRASP2	158.396	-0.123195	0.106505	-1.15671	0.24739	0.355974
ARMCX6	31.2818	0.148002	0.250586	0.590622	0.554773	0.663513
ARMH1	13.5469	-0.631563	0.231203	-2.73164	0.006302	0.0159934
ARMH3	338.242	0.00554577	0.0753436	0.0736063	0.941324	0.959992
ARMH4	35.9575	1.03669	0.250294	4.1419	3.44448e-05	0.00015315
ARMT1	358.796	-0.574486	0.109012	-5.26992	1.36483e-07	9.67634e-07
ARNT	1445.54	0.499619	0.0792187	6.30683	2.84807e-10	3.2381e-09
ARNT2	31.5397	-0.0403163	0.203745	-0.197876	0.843142	0.892406
ARPC1A	289.654	-0.250155	0.120369	-2.07823	0.0376882	0.0746931
ARPC1B	27.1609	-0.331459	0.171237	-1.93568	0.052907	0.0999873
ARPC2	1751.7	-0.187944	0.0725855	-2.58927	0.00961792	0.0230573
ARPC3	936.96	-0.528216	0.0700642	-7.53902	4.73499e-14	9.46574e-13
ARPC4	491.309	-0.481511	0.115506	-4.16872	3.06317e-05	0.000137645
ARPC5	943.387	-0.65883	0.0773256	-8.5202	1.5928e-17	5.10251e-16
ARPC5L	360.545	-0.533295	0.0938082	-5.68496	1.30847e-08	1.11534e-07
ARPIN	238.664	-0.161274	0.0880157	-1.83234	0.0669015	0.122148
ARPP19	816.882	0.468963	0.0926755	5.06027	4.1866e-07	2.71573e-06
ARPP21	10.8747	-0.444324	0.370361	-1.1997	0.230255	0.336283
ARRB1	348.081	0.532504	0.154736	3.44137	0.000578777	0.00193831
ARRB2	491.314	0.0744818	0.0936609	0.795229	0.426481	0.544126
ARRDC1	196.52	0.493254	0.178411	2.76471	0.00569733	0.014625
ARRDC2	98.829	-0.572821	0.179595	-3.18951	0.00142516	0.00433961
ARRDC3	1344.01	0.480349	0.223009	2.15395	0.0312444	0.0638154
ARRDC4	311.94	-0.988275	0.221313	-4.46552	7.98748e-06	4.02152e-05
ARRDC5	0.836993	0.541281	1.02295	0.529137	0.596711	0.69965
ARSA	783.212	-0.139241	0.168017	-0.828733	0.407255	0.525574
ARSB	162.691	0.59731	0.173007	3.45252	0.000555376	0.00186754
ARSD	1884.83	-0.961577	0.129232	-7.44067	1.00173e-13	1.94294e-12
ARSF	25.5546	-0.827161	0.357066	-2.31655	0.0205283	0.0445164
ARSG	41.6226	-0.0279001	0.171294	-0.162879	0.870614	0.910815
ARSI	8.31697	-0.164036	0.312112	-0.525567	0.599189	0.701605
ARSJ	18.47	-0.620589	0.271974	-2.2818	0.0225013	0.0481537
ARSK	75.9048	0.802354	0.211289	3.79742	0.00014621	0.000564927
ARSL	2230.72	-0.726527	0.161601	-4.49581	6.93051e-06	3.54002e-05
ART3	1.17592	-0.203008	0.982726	-0.206577	0.83634	0.88737
ART4	739.701	-0.0936909	0.125282	-0.747842	0.454556	0.571997
ART5	15.4779	2.56541	0.715368	3.58614	0.000335612	0.00119404
ARV1	221.915	-0.451598	0.093459	-4.83204	1.35143e-06	7.94243e-06
ARVCF	210.325	0.433192	0.158597	2.7314	0.00630665	0.016
ASAH1	1085.93	0.356256	0.105036	3.39176	0.000694457	0.00227455
ASAH2	56.5739	-0.616504	0.175478	-3.51328	0.000442604	0.00152071
ASAH2B	52.0163	-1.0459	0.186046	-5.62174	1.89049e-08	1.56177e-07
ASAP1	172.689	0.85885	0.138521	6.20013	5.64181e-10	6.02953e-09
ASAP2	88.6266	1.4265	0.168538	8.46397	2.58435e-17	8.04805e-16
ASAP3	244.097	-0.402106	0.18111	-2.22024	0.0264027	0.0553437
ASB1	156.864	0.0155729	0.100477	0.15499	0.876829	0.915081
ASB11	0.712858	1.32969	1.01723	1.30717	0.191155	0.289202
ASB12	0.950049	-2.32167	0.8494	-2.73331	0.00627019	0.0159307
ASB13	1339.35	-0.0465123	0.14788	-0.314527	0.753121	0.826039
ASB2	10.5716	0.146525	0.3342	0.438435	0.661071	0.753355
ASB3	5.00868	0.51666	0.433174	1.19273	0.232975	0.339431
ASB4	28.5371	0.0646185	0.250857	0.257591	0.796723	0.858749
ASB6	89.3649	0.126576	0.114654	1.10398	0.2696	0.380728
ASB7	204.244	-0.151026	0.0999573	-1.5109	0.130814	0.213846
ASB8	425.046	-0.158603	0.0701408	-2.26121	0.0237465	0.0504662
ASB9	205.829	-0.0567345	0.244846	-0.231715	0.816759	0.873298
ASCC1	396.086	-0.192421	0.107803	-1.78492	0.074274	0.133509
ASCC2	816.087	-0.0473426	0.0943003	-0.502041	0.615639	0.715986
ASCC3	473.372	-0.0199574	0.130959	-0.152394	0.878876	0.916331
ASCL1	7.62588	-3.29044	0.997129	-3.29991	0.000967166	0.00306501
ASCL2	16.9077	0.456506	0.276915	1.64855	0.0992406	0.170187
ASF1A	176.087	-0.593453	0.0912022	-6.50701	7.66627e-11	9.62624e-10
ASF1B	11.7651	-0.666111	0.328209	-2.02953	0.042404	0.0826189
ASGR1	6712.48	-0.0950156	0.173985	-0.546115	0.584987	0.689682
ASGR2	10391.9	-0.628159	0.106258	-5.91162	3.38767e-09	3.18075e-08
ASH1L	416.692	0.715396	0.153575	4.65829	3.18841e-06	1.74464e-05
ASH2L	478.903	-0.0703067	0.0547621	-1.28386	0.199192	0.298616
ASIC1	4.83611	-0.580644	0.406216	-1.4294	0.15289	0.242505
ASIC3	0.919493	-1.05426	0.95438	-1.10465	0.26931	0.380505
ASIP	1.53615	2.10834	0.933149	2.25938	0.0238597	0.0506447
ASL	2907.73	0.0915282	0.134034	0.682873	0.494687	0.610664
ASMTL	1082.89	0.295163	0.129109	2.28616	0.0222451	0.0476882
ASNS	8.69039	-0.94716	0.36209	-2.61581	0.0089016	0.0215583
ASNSD1	540.78	-0.545845	0.0709423	-7.6942	1.42381e-14	3.03248e-13
ASPA	129.419	0.667629	0.16869	3.95773	7.56645e-05	0.000311526
ASPDH	1809.06	0.356986	0.16567	2.1548	0.0311777	0.0637293
ASPG	2174.27	0.850603	0.16619	5.11825	3.08389e-07	2.04542e-06
ASPH	1436.72	-0.00574214	0.122521	-0.0468665	0.96262	0.974148
ASPHD1	2.15909	-3.78756	0.69965	-5.41351	6.18006e-08	4.6538e-07
ASPHD2	11.4689	0.979694	0.378715	2.58689	0.00968459	0.0231955
ASPM	22.2531	-0.374348	0.298425	-1.25441	0.209692	0.311401
ASPN	299.078	0.188227	0.150074	1.25423	0.209759	0.31142
ASPRV1	9.12879	-0.214655	0.295916	-0.725392	0.468212	0.585798
ASPSCR1	475.336	0.184638	0.142561	1.29516	0.195266	0.294174
ASRGL1	28.8694	-0.467468	0.271807	-1.71985	0.0854596	0.149943
ASS1	41652.7	0.923039	0.29491	3.1299	0.00174866	0.00520702
ASTE1	104.402	-0.162837	0.11742	-1.38679	0.165505	0.258299
ASTN1	5.99787	-0.675968	0.440021	-1.53622	0.124485	0.205336
ASTN2	46.7361	-0.882152	0.1688	-5.22603	1.73189e-07	1.20439e-06
ASXL1	458.753	0.156178	0.0844553	1.84924	0.0644225	0.118234
ASXL2	367.78	0.527304	0.129428	4.07412	4.61885e-05	0.000199797
ASXL3	16.2942	0.77178	0.358153	2.15489	0.0311704	0.0637226
ATAD1	748.569	-0.0880136	0.0878948	-1.00135	0.316657	0.432039
ATAD2	215.405	0.243963	0.167694	1.45481	0.145722	0.233456
ATAD2B	72.5238	0.694984	0.162597	4.27427	1.91762e-05	9.02684e-05
ATAD3A	207.773	-0.0329905	0.169316	-0.194845	0.845514	0.893899
ATAD3B	25.7974	-0.392108	0.239791	-1.63521	0.102005	0.173936
ATAD3C	98.5448	-0.607595	0.368279	-1.64982	0.098979	0.169795
ATAD5	8.05582	1.13281	0.449342	2.52104	0.0117009	0.0274531
ATAT1	33.416	-0.158858	0.16958	-0.936777	0.348873	0.465909
ATE1	393.67	-0.179433	0.130503	-1.37493	0.169152	0.262623
ATF1	167.912	0.412142	0.107101	3.84816	0.000119008	0.000468511
ATF2	389.189	0.246533	0.118998	2.07174	0.03829	0.0757278
ATF3	46.2428	-1.0821	0.204787	-5.28405	1.26359e-07	9.01997e-07
ATF4	1657.32	-0.574393	0.108255	-5.30594	1.12095e-07	8.06431e-07
ATF5	15912.7	-0.427712	0.202813	-2.1089	0.0349532	0.0700274
ATF6	986.04	0.229443	0.085008	2.69907	0.00695327	0.0174004
ATF6B	579.439	0.0948046	0.0914384	1.03681	0.299822	0.413618
ATF7	403.832	0.277522	0.0896591	3.0953	0.00196614	0.00576242
ATF7-NPFF	0.635462	-1.72886	1.28159	-1.349	0.177338	0.273163
ATF7IP	822.049	0.736284	0.11537	6.38196	1.74839e-10	2.06174e-09
ATF7IP2	281.517	-0.248616	0.16008	-1.55307	0.120406	0.199735
ATG10	73.0475	-0.770721	0.153366	-5.02537	5.02473e-07	3.21143e-06
ATG101	318.277	-0.537258	0.143808	-3.73595	0.000187006	0.000703431
ATG12	265.789	-0.29183	0.13559	-2.15229	0.0313748	0.0640483
ATG13	898.857	-0.692358	0.0729362	-9.49266	2.25223e-21	1.18549e-19
ATG14	189.492	0.0222752	0.110211	0.202114	0.839828	0.890133
ATG16L1	185.908	-0.171464	0.081395	-2.10657	0.0351549	0.0703683
ATG16L2	30.1606	0.406896	0.240989	1.68844	0.0913266	0.158529
ATG2A	798.739	0.793482	0.124315	6.38284	1.7383e-10	2.05529e-09
ATG2B	476.696	0.390822	0.116284	3.36091	0.000776855	0.00252171
ATG3	495.732	-0.162219	0.0531799	-3.05038	0.0022855	0.00657753
ATG4A	266.212	-0.862392	0.0883049	-9.76606	1.5745e-22	9.88519e-21
ATG4B	278.345	0.165432	0.111184	1.48792	0.136772	0.221709
ATG4C	140.122	-0.209201	0.116704	-1.79258	0.0730398	0.131638
ATG4D	70.4158	0.0217824	0.147738	0.14744	0.882785	0.919276
ATG5	358.508	-0.67015	0.0729293	-9.18902	3.96421e-20	1.71669e-18
ATG7	247.56	-0.183401	0.104947	-1.74756	0.0805404	0.142802
ATG9A	1374.2	0.0709442	0.091208	0.777829	0.43667	0.554681
ATIC	595.549	-0.557262	0.106037	-5.25534	1.47753e-07	1.04046e-06
ATL1	5.21259	-0.552818	0.381787	-1.44797	0.147624	0.236045
ATL2	641.191	0.0562611	0.088021	0.639178	0.522707	0.634875
ATL3	740.957	0.207321	0.126175	1.64313	0.100357	0.171706
ATM	277.409	0.710893	0.140614	5.05563	4.28964e-07	2.77681e-06
ATMIN	511.523	-0.163908	0.0930817	-1.76091	0.0782538	0.139523
ATN1	465.189	0.849711	0.0837108	10.1506	3.29483e-24	2.47635e-22
ATOH7	2.24556	1.1575	0.762953	1.51713	0.129233	0.211616
ATOH8	389.18	0.110534	0.238182	0.464073	0.642595	0.738165
ATOSA	326.694	-0.18185	0.170278	-1.06796	0.285538	0.398378
ATOSB	76.7431	-0.206101	0.141772	-1.45375	0.146015	0.233879
ATOX1	1034.2	-0.477965	0.118585	-4.03057	5.56406e-05	0.000235918
ATP10A	10.8846	-0.228908	0.314705	-0.727373	0.466998	0.584607
ATP10B	0.766426	1.394	1.50954	0.92346	0.355768	0.47362
ATP10D	91.7083	0.551892	0.186589	2.95779	0.00309854	0.00856426
ATP11A	478.703	0.657073	0.133114	4.93617	7.96698e-07	4.90346e-06
ATP11B	435.96	0.0946259	0.13257	0.713783	0.475361	0.592576
ATP11C	1446.46	0.431134	0.163483	2.63717	0.00836006	0.0204399
ATP12A	1.56442	-0.673072	0.922198	-0.729856	0.465478	0.583312
ATP13A1	562.036	0.251344	0.100056	2.51202	0.0120041	0.0280719
ATP13A2	201.021	1.49046	0.144604	10.3072	6.53686e-25	5.40692e-23
ATP13A3	2797.06	0.822423	0.138635	5.93228	2.98754e-09	2.83227e-08
ATP13A4	5.98268	-0.618061	0.472311	-1.30859	0.190673	0.288949
ATP1A1	4763.77	-0.0977493	0.10995	-0.889034	0.373985	0.49242
ATP1A2	20.0716	-1.36016	0.394816	-3.44506	0.000570941	0.00191494
ATP1A3	2.5455	0.349812	0.635707	0.550272	0.582133	0.687244
ATP1B1	1387.4	0.567255	0.164979	3.43834	0.000585294	0.00195762
ATP1B2	72.9545	1.32703	0.283286	4.68441	2.80764e-06	1.5548e-05
ATP1B3	116.458	-0.52568	0.168876	-3.11281	0.00185314	0.00547639
ATP23	95.2408	-0.405726	0.175373	-2.31351	0.0206948	0.0448402
ATP2A1	14.3225	2.8124	1.08645	2.58861	0.00963647	0.0230947
ATP2A2	1967.91	0.114255	0.115271	0.991186	0.321595	0.437135
ATP2A3	117.558	0.320804	0.167537	1.91482	0.0555153	0.104249
ATP2B1	358.47	0.564393	0.134202	4.20556	2.60434e-05	0.000119035
ATP2B2	805.971	0.404808	0.118165	3.42577	0.000613057	0.00203826
ATP2B4	522.682	0.23443	0.102854	2.27926	0.0226518	0.0484426
ATP2C1	825.026	0.0525544	0.0740072	0.710126	0.477626	0.594625
ATP2C2	1.87532	-0.648425	0.748398	-0.866416	0.386262	0.504801
ATP4A	0.729164	1.44649	3.38305	0.42757	0.668965	0.75892
ATP4B	1.63941	2.9053	3.37501	0.860827	0.389333	0.50768
ATP5F1A	7465.03	-0.406942	0.077545	-5.24782	1.5391e-07	1.08041e-06
ATP5F1B	9401.37	0.0723645	0.0931608	0.77677	0.437295	0.555385
ATP5F1C	2556.99	-0.658504	0.0764309	-8.61567	6.95327e-18	2.32763e-16
ATP5F1D	2380.72	1.19962	0.187002	6.415	1.40826e-10	1.68829e-09
ATP5F1E	2399.56	-0.714564	0.110907	-6.44289	1.17223e-10	1.42058e-09
ATP5IF1	1175.35	-0.467138	0.118755	-3.93362	8.36772e-05	0.000341191
ATP5MC1	903.429	-0.669551	0.121312	-5.51926	3.40431e-08	2.6933e-07
ATP5MC2	2114.54	-1.01799	0.106452	-9.56292	1.14479e-21	6.3016e-20
ATP5MC3	3342.15	-0.269821	0.0870116	-3.10097	0.00192885	0.005668
ATP5ME	1291.39	-0.741234	0.127538	-5.81189	6.17715e-09	5.55624e-08
ATP5MF	615.333	-0.135602	0.101582	-1.3349	0.181909	0.278721
ATP5MF-PTCD1	0.481302	-0.880055	1.34942	-0.652174	0.514289	0.627478
ATP5MG	1570.11	-0.752209	0.108337	-6.94324	3.83199e-12	5.81607e-11
ATP5MJ	744.615	-1.04993	0.112439	-9.3378	9.83598e-21	4.67374e-19
ATP5MK	1026.12	-0.483626	0.10592	-4.56594	4.97268e-06	2.61568e-05
ATP5PB	1461.41	-0.905025	0.0713167	-12.6902	6.69843e-37	2.22801e-34
ATP5PD	2676.65	-0.50181	0.107817	-4.65428	3.25118e-06	1.77464e-05
ATP5PF	2780.72	-0.886332	0.0876547	-10.1116	4.9061e-24	3.56731e-22
ATP5PO	836.733	-1.07791	0.114597	-9.40611	5.14847e-21	2.55511e-19
ATP6AP1	966.724	-0.0509845	0.0853714	-0.597208	0.550369	0.659657
ATP6AP2	1393.4	-0.0997624	0.0821003	-1.21513	0.224317	0.329211
ATP6V0A1	906.313	-0.422043	0.111386	-3.78901	0.00015125	0.000581815
ATP6V0A2	149.41	0.303155	0.0951084	3.18747	0.00143525	0.00436523
ATP6V0B	717.458	-1.03526	0.124683	-8.30313	1.01403e-16	2.93019e-15
ATP6V0C	0.592486	0.644121	1.15779	0.556336	0.577981	0.68365
ATP6V0D1	1015.02	-0.650144	0.129914	-5.00444	5.60258e-07	3.55027e-06
ATP6V0D2	0.985366	-3.48004	1.41961	-2.45141	0.01423	0.032485
ATP6V0E1	1432.4	-0.530854	0.102331	-5.18764	2.12978e-07	1.45711e-06
ATP6V0E2	1485.68	-0.387367	0.160038	-2.42046	0.0155007	0.0350076
ATP6V1A	740.812	0.215081	0.10463	2.05563	0.039818	0.078348
ATP6V1B2	989.182	-0.0608677	0.0837612	-0.726682	0.467421	0.58509
ATP6V1C1	480.436	0.0294741	0.0891155	0.33074	0.740841	0.815948
ATP6V1C2	2.10842	0.970194	0.784551	1.23662	0.216227	0.319226
ATP6V1D	468.346	-0.677069	0.0733146	-9.23512	2.57989e-20	1.14904e-18
ATP6V1E1	636.874	-0.478839	0.0795168	-6.02186	1.72421e-09	1.69739e-08
ATP6V1E2	24.8289	-0.778649	0.189667	-4.10536	4.03689e-05	0.000176676
ATP6V1F	256.274	-0.656997	0.116464	-5.6412	1.68872e-08	1.41024e-07
ATP6V1G1	728.51	-0.495637	0.0835948	-5.92905	3.04698e-09	2.88513e-08
ATP6V1G2	5.15773	0.296932	0.500748	0.592978	0.553196	0.662031
ATP6V1H	224.221	-0.255691	0.0966812	-2.64469	0.00817669	0.0200606
ATP7A	60.3504	0.919884	0.211901	4.34111	1.41767e-05	6.82129e-05
ATP7B	765.346	0.535812	0.0905506	5.91726	3.27344e-09	3.08159e-08
ATP8A1	40.7871	0.984525	0.251362	3.91676	8.97478e-05	0.000363761
ATP8A2	0.847634	0.260382	1.09403	0.238002	0.811879	0.870234
ATP8B1	364.15	-0.507804	0.135635	-3.74389	0.00018119	0.000685349
ATP8B2	74.0088	0.793915	0.205581	3.86181	0.00011255	0.000445451
ATP8B3	9.82318	1.07342	0.343348	3.12633	0.00177005	0.00526168
ATP8B4	76.1525	0.881555	0.192497	4.57957	4.65934e-06	2.46496e-05
ATP9A	704.339	-0.197261	0.137557	-1.43403	0.151563	0.240767
ATP9B	300.968	0.614886	0.105024	5.8547	4.77862e-09	4.38404e-08
ATPAF1	1133.85	-0.062992	0.0666366	-0.945306	0.344503	0.461571
ATPAF2	221.901	0.0868525	0.104386	0.832029	0.405392	0.523934
ATPSCKMT	126.262	-0.358371	0.108511	-3.30261	0.000957882	0.00303682
ATR	101.796	0.177395	0.159061	1.11527	0.264735	0.37518
ATRAID	744.466	-0.623252	0.0950598	-6.55642	5.51136e-11	7.06223e-10
ATRN	3338.49	0.444071	0.111168	3.99459	6.4807e-05	0.000270601
ATRNL1	73.3344	0.781072	0.195139	4.00264	6.26405e-05	0.000262255
ATRX	625.306	1.3578	0.129707	10.4682	1.20905e-25	1.0989e-23
ATXN1	382.063	0.375571	0.152187	2.46783	0.0135934	0.0312233
ATXN10	1203.38	-0.701136	0.0506935	-13.8309	1.65964e-43	1.23549e-40
ATXN1L	485.373	0.0554592	0.069168	0.801803	0.422667	0.540499
ATXN2	220.418	0.726549	0.118586	6.12678	8.96737e-10	9.25326e-09
ATXN2L	492.325	0.45349	0.102349	4.43083	9.38711e-06	4.67204e-05
ATXN3	196.334	0.508667	0.112742	4.5118	6.42804e-06	3.30858e-05
ATXN7	256.004	0.901811	0.131977	6.83312	8.30878e-12	1.20381e-10
ATXN7L1	192.965	0.698032	0.109578	6.37019	1.8879e-10	2.2091e-09
ATXN7L2	15.2501	-0.643786	0.247334	-2.6029	0.00924391	0.022305
ATXN7L3	366.261	-0.156985	0.10338	-1.51852	0.128882	0.211197
ATXN7L3B	1258.04	-0.180408	0.0570818	-3.16052	0.00157487	0.00474373
AUH	218.361	0.15529	0.11456	1.35553	0.175247	0.270395
AUP1	1944.35	-0.498339	0.105291	-4.73297	2.21254e-06	1.25549e-05
AURKA	31.7538	-0.606215	0.184822	-3.27999	0.00103811	0.00327193
AURKAIP1	958.7	-0.798216	0.162776	-4.90378	9.40097e-07	5.70961e-06
AURKB	5.38169	-0.990487	0.454707	-2.1783	0.0293839	0.0606734
AURKC	9.82262	0.31663	0.320338	0.988424	0.322945	0.438627
AUTS2	524.043	0.548688	0.099336	5.52356	3.32206e-08	2.63222e-07
AVEN	194.311	-0.719043	0.108761	-6.61124	3.81124e-11	4.99841e-10
AVIL	4.18396	-0.133094	0.554984	-0.239816	0.810473	0.869127
AVL9	367.929	0.116611	0.0879908	1.32526	0.185084	0.282162
AVP	1.29998	2.59973	1.13893	2.2826	0.0224537	0.0480649
AVPI1	346.21	-0.0406229	0.140347	-0.289445	0.772241	0.840934
AVPR1A	198.949	-0.473751	0.407895	-1.16145	0.245457	0.353891
AVPR2	0.736793	0.114559	1.05622	0.108461	0.91363	0.941204
AXDND1	0.954905	-1.7847	1.20317	-1.48333	0.137987	0.223353
AXIN1	178.244	0.301786	0.121259	2.48877	0.0128186	0.0296922
AXIN2	33.6783	-0.280625	0.202251	-1.38751	0.165286	0.258133
AXL	653.411	1.45629	0.153186	9.5067	1.96807e-21	1.04294e-19
AZGP1	36021.2	-0.183897	0.120088	-1.53136	0.12568	0.206904
AZI2	330.292	-0.417798	0.103076	-4.05332	5.04967e-05	0.000216753
AZIN1	1303.81	-0.229789	0.0986886	-2.32842	0.0198897	0.0432878
AZIN2	10.3775	-0.506538	0.295119	-1.71638	0.086092	0.150815
AZU1	2.0223	1.76438	0.970011	1.81892	0.0689233	0.125201
B2M	33718	-0.546497	0.138219	-3.95386	7.68991e-05	0.000316275
B3GALNT1	12.345	-0.320756	0.309974	-1.03479	0.300769	0.414561
B3GALNT2	38.9035	0.879676	0.23651	3.7194	0.000199695	0.000746136
B3GALT2	5.86318	-0.776834	0.426237	-1.82254	0.0683731	0.124326
B3GALT4	26.2418	0.176383	0.208213	0.847126	0.396925	0.515547
B3GALT5	8.91523	-0.655664	0.41056	-1.597	0.110266	0.185563
B3GALT6	237.122	-0.212388	0.123866	-1.71466	0.0864068	0.151282
B3GALT9	15.0917	0.221795	0.291182	0.761707	0.446235	0.563625
B3GAT1	253.133	1.34864	0.579206	2.32843	0.0198893	0.0432878
B3GAT2	4.53812	0.20321	0.496439	0.409336	0.682293	0.769643
B3GAT3	199.091	-0.646409	0.164354	-3.93302	8.38842e-05	0.000341857
B3GLCT	71.3984	-0.29465	0.155968	-1.88917	0.0588688	0.10965
B3GNT2	368.302	0.302912	0.100672	3.00891	0.00262186	0.00741186
B3GNT3	16.8514	-0.944452	0.350552	-2.69419	0.0070561	0.0176436
B3GNT4	0.850959	-0.877323	0.94283	-0.93052	0.352102	0.469539
B3GNT5	8.33057	-1.63262	0.36009	-4.53391	5.79015e-06	3.00722e-05
B3GNT7	30.5344	1.52561	0.242022	6.3036	2.90815e-10	3.304e-09
B3GNT8	20.6794	1.77299	0.303821	5.83565	5.35819e-09	4.85592e-08
B3GNT9	48.9069	0.276102	0.174999	1.57774	0.114626	0.191653
B3GNTL1	18.237	0.176022	0.224159	0.785255	0.432304	0.550074
B4GALNT1	4.00533	-1.66784	0.560945	-2.97328	0.0029464	0.00819883
B4GALNT3	7.63565	-0.306464	0.410893	-0.745849	0.455759	0.573292
B4GALNT4	1.16026	0.0800632	0.868309	0.0922059	0.926534	0.950427
B4GALT1	1965.46	0.42875	0.0973737	4.40314	1.06694e-05	5.25833e-05
B4GALT2	575.87	-0.691324	0.121582	-5.68609	1.29982e-08	1.10952e-07
B4GALT3	202.492	-0.310185	0.101431	-3.0581	0.00222746	0.0064342
B4GALT4	182.993	-0.267635	0.104763	-2.55467	0.0106289	0.025215
B4GALT5	376.819	0.191298	0.0938745	2.03781	0.0415691	0.081221
B4GALT6	18.7412	-0.356685	0.312073	-1.14295	0.253058	0.361978
B4GALT7	214.311	-0.0989157	0.117569	-0.841344	0.400155	0.518709
B4GAT1	486.859	0.0511216	0.108778	0.46996	0.638383	0.735218
B9D1	50.1213	-0.781439	0.207713	-3.76212	0.000168482	0.000641628
B9D2	25.3618	0.154171	0.195658	0.787961	0.43072	0.54846
BAALC	61.9302	0.531489	0.21905	2.42634	0.015252	0.0345158
BAAT	29284.4	0.0604139	0.158777	0.380496	0.703578	0.786825
BABAM1	194.556	-1.23618	0.135541	-9.12037	7.48694e-20	3.15481e-18
BABAM2	313.125	-0.250437	0.118547	-2.11256	0.034638	0.0695564
BACE1	1237.91	-0.10893	0.0605961	-1.79764	0.0722348	0.130443
BACE2	143.717	0.212381	0.132622	1.60139	0.109289	0.184267
BACH1	407.291	0.512122	0.154313	3.31873	0.000904271	0.00288617
BACH2	42.5984	-0.00162578	0.344578	-0.00471818	0.996235	0.997639
BAD	477.555	-0.0792059	0.148081	-0.534882	0.592732	0.696286
BAG1	715.62	-0.493953	0.0879964	-5.61334	1.98463e-08	1.63121e-07
BAG2	148.981	-0.432505	0.10188	-4.24525	2.18349e-05	0.000101651
BAG3	198.053	-0.0582476	0.12704	-0.458499	0.646594	0.74148
BAG4	269.301	0.0770456	0.16824	0.45795	0.646988	0.741655
BAG5	381.446	0.0695387	0.0763531	0.910752	0.362426	0.480398
BAG6	3011.55	0.232843	0.0956976	2.43311	0.0149696	0.0339897
BAHCC1	111.95	0.796872	0.152254	5.23385	1.6602e-07	1.15762e-06
BAHD1	331.969	-0.226217	0.088079	-2.56835	0.0102185	0.0243589
BAIAP2	1092.97	0.313382	0.117504	2.66698	0.00765366	0.0189289
BAIAP2L1	529.226	-0.281124	0.142815	-1.96845	0.0490159	0.0936183
BAIAP2L2	5.64029	-0.086178	0.401094	-0.214858	0.829878	0.883211
BAIAP3	163.073	0.448772	0.139491	3.21721	0.00129445	0.00398061
BAK1	59.9337	-0.733667	0.184062	-3.98599	6.72006e-05	0.000279922
BAMBI	170.361	-0.0297554	0.189115	-0.15734	0.874977	0.913667
BANF1	456.391	-0.845036	0.114422	-7.38526	1.5216e-13	2.87284e-12
BANK1	4.46755	0.594387	0.45855	1.29623	0.194896	0.293753
BANP	162.77	0.72878	0.129931	5.60897	2.03534e-08	1.67026e-07
BAP1	1013.85	-0.155364	0.0765853	-2.02864	0.0424952	0.0827823
BARD1	12.8785	0.594321	0.289732	2.05128	0.0402397	0.0790484
BARX1	3.65093	0.874574	0.555793	1.57356	0.115589	0.192953
BASP1	255.106	2.25047	0.133731	16.8283	1.51277e-63	3.94153e-60
BATF	8.0579	0.556887	0.420032	1.32582	0.184899	0.281975
BATF2	81.3359	0.00452711	0.128704	0.0351747	0.97194	0.981357
BATF3	8.95507	0.0702277	0.32249	0.217767	0.827611	0.881518
BAX	174.68	-0.845149	0.140031	-6.03544	1.5853e-09	1.57054e-08
BAZ1A	174.243	0.824107	0.135294	6.09123	1.12046e-09	1.13741e-08
BAZ1B	1106.64	0.734609	0.0764797	9.60528	7.59495e-22	4.25562e-20
BAZ2A	516.313	0.590123	0.0954884	6.18005	6.40808e-10	6.77791e-09
BAZ2B	248.336	0.805717	0.171582	4.69581	2.65548e-06	1.47733e-05
BBC3	20.589	-1.04106	0.28945	-3.5967	0.000322282	0.00115081
BBIP1	120.908	-0.107008	0.131752	-0.812193	0.416681	0.535029
BBLN	182.073	-0.546656	0.22118	-2.47154	0.0134532	0.0309512
BBOF1	14.9837	-0.942686	0.293182	-3.21537	0.00130278	0.00400282
BBOX1	1441.77	-0.241409	0.1226	-1.96908	0.0489437	0.0935032
BBS1	0.663512	1.2407	1.0756	1.1535	0.248706	0.35742
BBS10	167.147	-0.169066	0.149179	-1.1333	0.257087	0.366634
BBS12	18.3639	-0.683656	0.220733	-3.09721	0.00195349	0.00573286
BBS2	180.638	0.158324	0.110375	1.43442	0.151453	0.240641
BBS4	98.8149	-0.19161	0.155647	-1.23105	0.218303	0.321664
BBS5	15.1084	0.359079	0.253073	1.41887	0.155936	0.246511
BBS7	33.705	0.320951	0.151819	2.11404	0.0345122	0.069375
BBS9	96.4354	-0.153035	0.127897	-1.19655	0.23148	0.3376
BBX	336.341	0.228832	0.130733	1.75038	0.0800526	0.142115
BCAM	798.008	0.521697	0.171204	3.04722	0.00230965	0.0066385
BCAP29	478.97	-0.297961	0.108536	-2.74527	0.00604616	0.0154368
BCAP31	2153.63	-0.685591	0.108031	-6.34622	2.20675e-10	2.55164e-09
BCAR1	346.326	0.730411	0.172821	4.2264	2.3746e-05	0.000109634
BCAR3	182.339	-0.454745	0.100271	-4.53514	5.75665e-06	2.99281e-05
BCAS1	4.32072	1.81955	0.7939	2.29191	0.0219109	0.047051
BCAS2	297.469	-0.37178	0.0759068	-4.89785	9.68907e-07	5.87546e-06
BCAS3	375.504	0.0743447	0.106831	0.695909	0.486486	0.603112
BCAS4	11.9929	-0.457232	0.237569	-1.92463	0.0542756	0.102216
BCAT1	17.8518	-0.868703	0.351891	-2.46867	0.0135616	0.0311549
BCAT2	80.7812	0.793493	0.179172	4.42868	9.48128e-06	4.7159e-05
BCCIP	506.111	-0.569468	0.0641526	-8.87678	6.88251e-19	2.55568e-17
BCDIN3D	84.5364	-0.569399	0.116035	-4.90712	9.24232e-07	5.62199e-06
BCHE	3775.82	0.0645398	0.123042	0.524536	0.599906	0.702023
BCKDHA	0.851188	-0.879674	0.952744	-0.923306	0.355848	0.473686
BCKDHB	963.062	0.64796	0.113787	5.6945	1.23736e-08	1.06109e-07
BCKDK	1354.19	0.260683	0.102689	2.53857	0.0111308	0.0262495
BCL10	71.5569	0.00617077	0.207822	0.0296926	0.976312	0.984309
BCL11A	4.68595	0.0394768	0.402054	0.0981876	0.921783	0.947277
BCL11B	13.268	0.515321	0.344579	1.49551	0.134782	0.219323
BCL2	70.3794	-0.000273715	0.153882	-0.00177874	0.998581	0.998797
BCL2A1	9.48986	-0.57993	0.397875	-1.45757	0.14496	0.232522
BCL2L1	969.686	-0.382862	0.107566	-3.55932	0.00037182	0.0013071
BCL2L10	73.0426	-0.351725	0.20486	-1.7169	0.0859968	0.150682
BCL2L11	232.437	0.0104187	0.160515	0.0649081	0.948247	0.964347
BCL2L12	84.2934	-0.198168	0.143028	-1.38552	0.165893	0.258796
BCL2L13	1063.73	-0.371316	0.0723894	-5.12943	2.90621e-07	1.93991e-06
BCL2L14	2.73538	-1.60549	0.652526	-2.46042	0.0138774	0.0317821
BCL2L15	1.02395	-0.399883	1.09366	-0.365639	0.714635	0.795662
BCL2L2	223.108	-0.473288	0.10303	-4.59369	4.3548e-06	2.32034e-05
BCL3	276.036	0.363367	0.229694	1.58196	0.113659	0.190218
BCL6	403.765	0.0531611	0.211322	0.251564	0.801378	0.862509
BCL6B	87.6809	-0.18994	0.193294	-0.982649	0.32578	0.441634
BCL7A	106.863	0.202204	0.124336	1.62627	0.103892	0.176672
BCL7B	361.088	-0.0604042	0.0778733	-0.775673	0.437942	0.556117
BCL7C	215.424	-0.893686	0.177444	-5.03645	4.74237e-07	3.04466e-06
BCL9	104.494	0.158605	0.0980124	1.61821	0.105617	0.179118
BCL9L	538.299	0.783542	0.106544	7.35417	1.92112e-13	3.58816e-12
BCLAF1	604.733	-0.106065	0.107979	-0.98228	0.325962	0.441796
BCLAF3	46.7605	0.140906	0.174942	0.805445	0.420563	0.538553
BCO1	11.2844	-0.417891	0.312453	-1.33745	0.181074	0.277796
BCO2	409.931	-0.30193	0.38577	-0.782669	0.433821	0.551735
BCOR	215.648	0.473892	0.12812	3.69881	0.000216616	0.000802644
BCORL1	161.379	0.444789	0.143087	3.10852	0.00188029	0.00554511
BCR	730.832	-0.151012	0.0960878	-1.5716	0.116043	0.193545
BCS1L	223.636	0.215713	0.106282	2.02962	0.0423956	0.0826189
BDH1	3850.56	-0.0296455	0.0940937	-0.315063	0.752713	0.82565
BDH2	295.597	-1.05321	0.126636	-8.31687	9.03138e-17	2.6341e-15
BDKRB2	3.13025	-1.63087	0.513676	-3.1749	0.0014989	0.00453676
BDP1	137.846	0.749894	0.190957	3.92704	8.59985e-05	0.000349562
BEAN1	6.06847	1.09599	0.438642	2.49861	0.0124682	0.0290312
BECN1	558.369	-0.569416	0.0617854	-9.21602	3.08322e-20	1.35775e-18
BEGAIN	6.31797	1.48734	0.453224	3.28169	0.00103188	0.00325425
BEND3	15.9404	-0.0620394	0.225653	-0.274933	0.783367	0.849087
BEND4	4.32768	0.0491015	0.4481	0.109577	0.912745	0.940568
BEND5	5.57185	-0.697877	0.409604	-1.70378	0.0884213	0.154153
BEND6	0.580492	-0.296609	1.55037	-0.191315	0.848278	0.89566
BEND7	183.339	-0.41965	0.105446	-3.97974	6.89895e-05	0.000286458
BEST1	20.7991	1.85717	0.315041	5.89501	3.74653e-09	3.48421e-08
BET1	189.436	-0.139585	0.102989	-1.35533	0.175311	0.27044
BET1L	739.704	-0.189513	0.0888719	-2.13243	0.0329719	0.0667076
BEX1	15.7929	-0.211674	0.288924	-0.732627	0.463786	0.581658
BEX2	6.10292	-0.243807	0.478459	-0.509568	0.610354	0.711216
BEX3	675.218	-0.129979	0.124443	-1.04449	0.296261	0.409935
BEX4	92.866	0.6984	0.146691	4.76103	1.92609e-06	1.10619e-05
BEX5	12.7245	-1.14088	0.385395	-2.96029	0.00307354	0.00850626
BFAR	640.185	-0.212392	0.0704003	-3.01692	0.00255359	0.00725031
BFSP1	5.97554	-0.216681	0.323074	-0.670687	0.50242	0.6177
BGN	8272.22	0.0691277	0.144172	0.479481	0.631597	0.729486
BHLHA15	4.88188	2.15629	0.710485	3.03495	0.00240574	0.00687424
BHLHA9	2.12157	2.59888	0.964289	2.69512	0.00703629	0.0175969
BHLHE22	7.16652	0.098095	0.40969	0.239437	0.810767	0.869382
BHLHE40	1156.21	-0.475243	0.111516	-4.26165	2.02926e-05	9.50373e-05
BHLHE41	12.7128	-0.816918	0.304742	-2.68069	0.00734707	0.0182602
BHMT	15433.9	0.190143	0.179942	1.05669	0.290652	0.404102
BHMT2	5690.32	-0.291782	0.107371	-2.71752	0.00657735	0.0165711
BICC1	47.7574	-0.234858	0.303165	-0.774685	0.438526	0.556658
BICD1	9.42623	0.636524	0.374473	1.69978	0.0891716	0.155288
BICD2	217.92	0.564922	0.0945804	5.97293	2.33034e-09	2.2391e-08
BICDL1	12.2055	-1.96887	0.384425	-5.1216	3.02956e-07	2.01328e-06
BICDL2	1.6786	-0.851999	0.891865	-0.955301	0.339425	0.456137
BICRA	77.1458	0.833355	0.169708	4.91052	9.08368e-07	5.53333e-06
BICRAL	209.099	0.861161	0.13818	6.23217	4.60011e-10	5.0306e-09
BID	555.787	-0.207997	0.0867754	-2.39696	0.0165319	0.0369522
BIK	2.51461	0.824332	0.736303	1.11955	0.262904	0.373073
BIN1	504.112	0.183271	0.101848	1.79946	0.0719462	0.130027
BIN2	92.6753	0.498039	0.171679	2.90099	0.00371992	0.010049
BIN3	125.594	-0.525888	0.108773	-4.83471	1.33337e-06	7.84514e-06
BIRC2	373.476	-0.19215	0.103888	-1.84958	0.0643738	0.118172
BIRC3	143.451	-0.705064	0.261057	-2.70081	0.00691716	0.0173184
BIRC5	13.7495	-1.64067	0.361141	-4.54303	5.5452e-06	2.8896e-05
BIRC6	838.645	1.71371	0.16037	10.686	1.18403e-26	1.22582e-24
BIVM	179.123	-0.829506	0.124952	-6.63862	3.16628e-11	4.19478e-10
BLCAP	1189.22	-0.238664	0.106497	-2.24105	0.025023	0.052827
BLK	13.7907	1.4075	0.370074	3.80329	0.000142788	0.000552663
BLM	6.11451	-0.173214	0.468229	-0.369936	0.71143	0.792941
BLMH	217.274	0.36869	0.142944	2.57927	0.00990094	0.023656
BLNK	270.59	0.0487458	0.134646	0.362028	0.717331	0.797811
BLOC1S1	255.277	-0.565165	0.142666	-3.96145	7.44973e-05	0.000307449
BLOC1S2	342.647	-0.530139	0.0764262	-6.93662	4.01606e-12	6.06599e-11
BLOC1S3	102.836	0.126738	0.124771	1.01577	0.309741	0.424194
BLOC1S4	74.4666	-0.00742054	0.139431	-0.0532203	0.957556	0.970469
BLOC1S5	159.593	-0.677189	0.0967778	-6.99736	2.60831e-12	4.06943e-11
BLOC1S6	381.659	-0.0704713	0.0891977	-0.790058	0.429494	0.547345
BLTP1	499.996	0.884167	0.19146	4.61802	3.87412e-06	2.08124e-05
BLTP2	2904.35	-0.271397	0.0902911	-3.0058	0.0026488	0.00747854
BLTP3A	184.089	0.564536	0.144444	3.90834	9.29323e-05	0.000375306
BLTP3B	689.19	0.137065	0.122879	1.11545	0.264659	0.375167
BLVRA	124.558	0.0528064	0.185964	0.283961	0.776441	0.843744
BLVRB	2659.12	0.372057	0.143427	2.59406	0.00948498	0.0227981
BLZF1	162.323	-0.20336	0.118568	-1.71514	0.0863192	0.151163
BMAL1	57.2458	0.00547579	0.440658	0.0124264	0.990085	0.993135
BMAL2	27.5041	-1.37166	0.257882	-5.31894	1.04375e-07	7.53671e-07
BMERB1	467.97	0.0502158	0.128576	0.390553	0.696128	0.780952
BMF	202.384	-0.690096	0.20455	-3.37372	0.000741588	0.00241778
BMI1	254.966	0.115327	0.151545	0.761005	0.446654	0.56409
BMP1	604.749	0.120946	0.0906008	1.33493	0.181899	0.278721
BMP10	48.1111	1.61221	0.238651	6.75551	1.42334e-11	1.98316e-10
BMP2	80.8303	0.343203	0.16483	2.08216	0.0373277	0.0740914
BMP2K	240.035	0.511867	0.135073	3.78956	0.000150916	0.000580957
BMP3	0.518477	0.38934	1.83268	0.212442	0.831762	0.884553
BMP4	73.9815	0.455181	0.172379	2.64059	0.00827621	0.0202666
BMP5	67.8138	0.243974	0.190674	1.27954	0.200708	0.300601
BMP6	64.2406	1.44298	0.217979	6.6198	3.59694e-11	4.72132e-10
BMP8B	11.4588	-0.865182	0.515271	-1.67908	0.0931359	0.161132
BMPER	204.5	0.893135	0.124002	7.2026	5.90732e-13	1.02839e-11
BMPR1A	111.895	0.110566	0.146843	0.752957	0.451476	0.569141
BMPR1B	14.6934	0.160093	0.289443	0.553107	0.58019	0.685624
BMPR2	802.035	0.64986	0.157346	4.13012	3.62571e-05	0.000160387
BMS1	343.178	0.287379	0.106875	2.68892	0.00716841	0.0178759
BMT2	44.4148	-0.132205	0.162368	-0.81423	0.415513	0.533793
BMX	7.37211	-1.36031	0.350871	-3.87694	0.000105778	0.000421844
BNC1	3.66244	0.110039	0.57844	0.190234	0.849126	0.895888
BNC2	7.72991	0.0499202	0.411035	0.12145	0.903335	0.933669
BNIP1	70.6326	-0.398348	0.126148	-3.15779	0.00158971	0.00478289
BNIP2	459.756	0.2313	0.142511	1.62304	0.104581	0.177689
BNIP3	2179.13	0.0809521	0.0727275	1.11309	0.265671	0.376232
BNIP3L	625.524	-0.128604	0.0956359	-1.34473	0.178714	0.274984
BNIPL	1.68807	1.14563	0.930727	1.23089	0.218363	0.32168
BOC	7.06634	-0.408621	0.360372	-1.13389	0.256842	0.366318
BOD1	242.929	-0.61473	0.0774582	-7.93628	2.08329e-15	4.94957e-14
BOD1L1	293.626	0.945332	0.132752	7.12106	1.07103e-12	1.79266e-11
BOK	2920.55	0.0445992	0.177269	0.25159	0.801358	0.862509
BOLA1	111.538	-0.108502	0.129322	-0.839006	0.401466	0.519976
BOLA2B	1.04302	-0.366172	0.805645	-0.454508	0.649463	0.743596
BOLA3	146.279	-0.0905683	0.13176	-0.687373	0.491848	0.607926
BOP1	274.425	0.151169	0.15356	0.984427	0.324905	0.440715
BORA	16.3577	-0.484062	0.304755	-1.58837	0.112203	0.188306
BORCS5	76.6284	0.560826	0.143467	3.90909	9.2645e-05	0.000374337
BORCS6	87.4791	-0.0240385	0.173613	-0.138461	0.889876	0.923676
BORCS7	445.98	-0.775192	0.177882	-4.35791	1.31313e-05	6.36138e-05
BORCS8	52.4281	-0.6113	0.161374	-3.7881	0.000151806	0.000583641
BPGM	133.5	-0.610126	0.0901816	-6.76553	1.32823e-11	1.86227e-10
BPHL	1327.51	-0.340467	0.116309	-2.92726	0.00341966	0.0093428
BPI	12.4463	-0.227218	0.491966	-0.461858	0.644183	0.739446
BPIFB2	4.58865	-1.45977	0.678584	-2.15121	0.0314599	0.0641886
BPNT1	284.039	-0.682669	0.0821901	-8.30598	9.90001e-17	2.87671e-15
BPNT2	1378.4	-0.0270548	0.103985	-0.26018	0.794725	0.857323
BPTF	438.319	0.851531	0.124472	6.84117	7.8551e-12	1.14231e-10
BRAF	239.558	0.25099	0.110377	2.27393	0.0229703	0.0490231
BRAP	254.252	-0.0100274	0.0772571	-0.129792	0.896731	0.928691
BRAT1	343.431	0.820276	0.165783	4.9479	7.5019e-07	4.64464e-06
BRCA1	125.853	0.954402	0.28472	3.35207	0.000802109	0.00259205
BRCA2	12.2108	0.277656	0.359531	0.772273	0.439953	0.557945
BRCC3	173.469	-0.373944	0.0908026	-4.11821	3.81831e-05	0.000168051
BRD1	240.149	0.966845	0.0945922	10.2212	1.59372e-24	1.25199e-22
BRD10	157.747	0.360756	0.160839	2.24297	0.0248986	0.0526356
BRD2	1205.81	0.342639	0.0908556	3.77125	0.000162434	0.000620255
BRD3	363.411	0.700252	0.0936019	7.48117	7.36656e-14	1.43952e-12
BRD3OS	99.9166	0.659698	0.139496	4.72916	2.25447e-06	1.27742e-05
BRD4	1084.59	1.00195	0.0736717	13.6003	3.98954e-42	2.49474e-39
BRD7	357.213	-0.595867	0.0723189	-8.23945	1.73008e-16	4.72839e-15
BRD8	202.43	0.366789	0.098823	3.71158	0.000205972	0.000766293
BRD9	190.392	0.378677	0.0876191	4.32185	1.54726e-05	7.40383e-05
BRF1	216.625	0.52758	0.113437	4.65087	3.30538e-06	1.80297e-05
BRF2	97.5409	-0.109878	0.11452	-0.959466	0.337324	0.45393
BRI3	1859.45	0.519122	0.159896	3.24661	0.00116787	0.00362968
BRI3BP	297.027	-0.340562	0.105464	-3.22918	0.00124144	0.00383773
BRICD5	1.17715	0.636156	0.855701	0.743433	0.457219	0.574789
BRINP1	11.6887	0.415821	0.378692	1.09804	0.272185	0.383513
BRINP2	5.06157	-0.332686	0.470964	-0.706395	0.479943	0.596561
BRIP1	43.2083	0.409729	0.249757	1.64051	0.100899	0.172469
BRIX1	104.824	-0.546396	0.120943	-4.51779	6.24896e-06	3.22816e-05
BRK1	1421.54	-0.84833	0.0833781	-10.1745	2.57753e-24	1.97522e-22
BRME1	10.0886	-0.0070493	0.307689	-0.0229105	0.981722	0.987533
BRMS1	241.032	-0.8919	0.13391	-6.66043	2.73026e-11	3.64804e-10
BRMS1L	75.4115	-0.191098	0.135363	-1.41175	0.158025	0.249208
BROX	231.967	0.267059	0.178584	1.49542	0.134805	0.219339
BRPF1	92.8209	0.467078	0.1072	4.35706	1.31824e-05	6.38019e-05
BRPF3	648.537	0.589827	0.0827561	7.12729	1.02363e-12	1.72069e-11
BRSK1	1.93466	0.553429	0.638496	0.86677	0.386068	0.504633
BRSK2	0.657679	1.59413	1.266	1.25919	0.207963	0.309332
BRWD1	583.94	0.113882	0.134179	0.848732	0.39603	0.514599
BRWD3	175.931	1.18489	0.145309	8.1543	3.51222e-16	9.10556e-15
BSCL2	44.6121	1.50461	0.235018	6.40208	1.53277e-10	1.82635e-09
BSDC1	1115.77	-0.542927	0.0753707	-7.20342	5.87217e-13	1.02341e-11
BSG	2544.84	0.0134261	0.152923	0.0877964	0.930038	0.95247
BSN	42.9329	1.41946	0.275188	5.15816	2.49394e-07	1.68194e-06
BSPRY	14.4357	-1.12383	0.265873	-4.22695	2.36882e-05	0.000109432
BST1	35.9757	-0.221748	0.238924	-0.928112	0.35335	0.470962
BST2	2294.26	-1.0638	0.182421	-5.83156	5.49113e-09	4.96202e-08
BTAF1	264.3	1.11903	0.126594	8.83954	9.61161e-19	3.51893e-17
BTBD1	549.094	0.0567735	0.0766709	0.740483	0.459007	0.576728
BTBD10	96.4235	-0.165995	0.114094	-1.4549	0.145698	0.233456
BTBD16	52.3071	-0.432198	0.205419	-2.10399	0.0353796	0.0707546
BTBD19	36.5513	0.640496	0.196372	3.26164	0.00110769	0.00346539
BTBD2	909.864	1.04389	0.15357	6.79748	1.06466e-11	1.51584e-10
BTBD3	105.918	0.0104882	0.126689	0.0827868	0.934021	0.954974
BTBD6	547.041	-0.0251686	0.120459	-0.20894	0.834495	0.886314
BTBD7	217.702	0.18952	0.112283	1.68788	0.0914345	0.158645
BTBD9	201.753	0.474289	0.10883	4.35806	1.31222e-05	6.35894e-05
BTC	10.3232	-0.753369	0.318779	-2.36329	0.0181133	0.0399274
BTD	1981.3	-0.303586	0.0943278	-3.21841	0.00128902	0.00396521
BTF3	3170.83	-0.335267	0.0719331	-4.66081	3.14963e-06	1.72403e-05
BTF3L4	239.046	-0.390414	0.105865	-3.68785	0.000226158	0.000835824
BTG1	1535.92	-0.689252	0.0982013	-7.01876	2.2384e-12	3.52294e-11
BTG2	86.4028	-0.311598	0.154479	-2.01709	0.0436858	0.0847006
BTG3	30.5261	-0.535579	0.203986	-2.62557	0.00865039	0.0210772
BTK	67.5564	0.406208	0.219785	1.8482	0.0645728	0.118454
BTLA	5.04142	0.0264503	0.485322	0.0545006	0.956536	0.969711
BTN2A1	67.1608	-0.308931	0.158429	-1.94997	0.0511802	0.0972176
BTN2A2	65.2151	-0.82198	0.128038	-6.41982	1.36439e-10	1.64058e-09
BTN3A1	312.937	0.102403	0.102097	1.00299	0.315863	0.431219
BTN3A2	531.341	-0.0416918	0.143793	-0.289943	0.77186	0.840734
BTN3A3	403.342	-0.450641	0.127689	-3.52922	0.000416785	0.0014463
BTNL3	0.81627	1.09466	1.14459	0.956377	0.338882	0.455563
BTNL8	4.70044	0.31975	0.472322	0.676976	0.498421	0.614061
BTNL9	24.2567	0.685998	0.281924	2.43327	0.014963	0.0339798
BTRC	183.851	-0.152162	0.0806546	-1.88659	0.0592161	0.110201
BUB1	6.85696	-1.61209	0.469413	-3.43427	0.00059415	0.00198384
BUB1B	4.65592	-1.06691	0.454138	-2.34931	0.0188084	0.041256
BUB1B-PAK6	1.3378	-0.789012	0.91101	-0.866085	0.386443	0.504883
BUB3	471.372	0.115607	0.06085	1.89988	0.0574494	0.107365
BUD13	104.292	-0.132286	0.119759	-1.1046	0.269332	0.380505
BUD23	569.246	-0.35091	0.10187	-3.44467	0.000571765	0.00191647
BUD31	413.532	-0.425816	0.0825101	-5.16077	2.45932e-07	1.66076e-06
BVES	8.47228	0.565383	0.399763	1.41429	0.157276	0.248202
BYSL	76.1667	-0.633853	0.128404	-4.93639	7.95811e-07	4.89993e-06
BZW1	976.783	-0.622485	0.0906757	-6.86496	6.65082e-12	9.73523e-11
BZW2	216.58	-0.532047	0.0891083	-5.97079	2.36106e-09	2.26723e-08
C10orf105	3.40498	0.541164	0.588	0.920347	0.357392	0.475255
C10orf143	30.8041	-0.522527	0.209714	-2.49162	0.0127162	0.0295086
C10orf62	1.21719	-0.159911	0.825089	-0.193811	0.846324	0.894417
C10orf67	1.44032	0.501528	0.939256	0.533964	0.593367	0.69677
C10orf71	2.10397	1.92594	0.981993	1.96125	0.0498496	0.0950133
C10orf88	41.5813	-0.421714	0.144583	-2.91677	0.00353682	0.00961819
C10orf90	0.887512	-1.03224	0.901089	-1.14555	0.251982	0.360901
C11orf21	3.43269	-0.44626	0.459857	-0.970433	0.331831	0.448049
C11orf24	617.539	-0.0198397	0.0987887	-0.200829	0.840832	0.890758
C11orf52	0.601628	-2.41352	1.1919	-2.02493	0.0428741	0.0834268
C11orf54	1521.97	0.492814	0.149732	3.29132	0.000997188	0.00315312
C11orf58	1214.44	-0.104874	0.0563431	-1.86135	0.0626948	0.115647
C11orf65	12.002	-0.302254	0.273694	-1.10435	0.269442	0.380573
C11orf68	230.612	-0.781826	0.132537	-5.89891	3.65905e-09	3.40691e-08
C11orf71	386.858	0.200944	0.105579	1.90327	0.0570059	0.106715
C11orf96	131.161	1.32226	0.178305	7.41571	1.20977e-13	2.31769e-12
C11orf97	7.49779	0.159713	0.392241	0.40718	0.683875	0.770635
C12orf42	0.864626	0.319562	1.06261	0.300734	0.763617	0.834449
C12orf43	243.708	0.313334	0.109469	2.86231	0.00420561	0.0111897
C12orf57	759.658	0.129768	0.134281	0.966389	0.333849	0.450347
C12orf60	13.3769	-0.246613	0.245919	-1.00282	0.315946	0.431294
C12orf75	19.2052	-0.922154	0.265407	-3.47449	0.000511835	0.00173268
C12orf76	98.1691	-0.315112	0.141932	-2.22016	0.026408	0.0553439
C13orf46	2.50552	-1.66585	0.56518	-2.94746	0.00320395	0.00882441
C14orf119	282.662	-0.618911	0.0639367	-9.68007	3.66477e-22	2.18669e-20
C14orf132	254.878	0.315745	0.162434	1.94383	0.0519156	0.0984231
C14orf180	25.4747	0.244919	0.316755	0.773213	0.439396	0.55751
C14orf28	87.1003	-0.318062	0.116403	-2.73242	0.00628712	0.015966
C14orf93	59.9189	-0.262946	0.134307	-1.9578	0.0502536	0.09569
C15orf39	184.217	0.303053	0.140082	2.1634	0.0305106	0.0626031
C15orf40	108.705	-0.350337	0.120921	-2.89724	0.00376464	0.0101599
C15orf48	4.48327	-0.305655	0.493914	-0.618843	0.53602	0.646474
C15orf61	73.2493	0.304397	0.165132	1.84336	0.0652769	0.119577
C15orf62	17.7668	-0.198367	0.230148	-0.861912	0.388736	0.507186
C16orf46	0.526327	-0.231951	1.3547	-0.171219	0.864051	0.905337
C16orf54	22.9674	0.545455	0.232645	2.34458	0.0190484	0.0417181
C16orf74	3.50208	0.0873427	0.501711	0.17409	0.861795	0.904494
C16orf86	35.9876	0.00908261	0.225422	0.0402915	0.967861	0.977995
C16orf87	209.02	0.150569	0.14174	1.06229	0.288104	0.401492
C16orf89	2.65429	-1.1526	0.817922	-1.40918	0.158782	0.25015
C16orf95	4.95603	-1.39681	0.398564	-3.50462	0.000457266	0.00156558
C16orf96	5.82662	0.51431	0.388451	1.324	0.185503	0.282565
C17orf100	20.9419	-0.384795	0.279317	-1.37763	0.168318	0.261536
C17orf107	87.9409	-0.223872	0.171204	-1.30764	0.190997	0.289036
C17orf113	5.79708	0.542588	0.447378	1.21282	0.225199	0.33015
C17orf114	4.33927	-0.958724	0.404698	-2.36898	0.017837	0.039424
C17orf49	1.05419	-0.850176	0.851746	-0.998156	0.318204	0.433695
C17orf58	110.147	-0.394011	0.100127	-3.93511	8.31597e-05	0.000339435
C17orf67	18.0244	1.09348	0.274611	3.98192	6.83616e-05	0.000284228
C17orf75	104.314	-0.27848	0.128656	-2.16454	0.0304233	0.0624485
C18orf21	108.221	-0.656574	0.114026	-5.75812	8.50543e-09	7.49946e-08
C18orf32	17.9554	-0.340106	0.215594	-1.57753	0.114673	0.191698
C18orf54	5.33172	1.03992	0.487627	2.13261	0.032957	0.0666867
C19orf12	463.009	-0.311968	0.136042	-2.29318	0.0218377	0.0469263
C19orf18	3.857	-0.400451	0.480597	-0.833237	0.404711	0.523183
C19orf25	137.359	-0.414116	0.143055	-2.89479	0.00379409	0.0102299
C19orf38	27.4295	-0.294807	0.230289	-1.28016	0.200489	0.30033
C19orf44	54.9145	0.367777	0.138748	2.65069	0.00803267	0.0197662
C19orf47	100.35	0.113576	0.165576	0.685946	0.492747	0.608894
C19orf53	673.649	0.1267	0.101564	1.24749	0.212218	0.314525
C19orf73	11.6619	-0.453402	0.290723	-1.55957	0.118861	0.197509
C19orf84	1.00487	-0.0522651	0.986638	-0.0529729	0.957754	0.970543
C1D	185.553	0.129173	0.094564	1.36599	0.171944	0.266375
C1GALT1	306.392	0.203022	0.138391	1.46702	0.142372	0.228957
C1GALT1C1	319.873	-0.803867	0.0858117	-9.3678	7.40573e-21	3.61793e-19
C1GALT1C1L	1.30682	-0.522853	0.820307	-0.637388	0.523872	0.635846
C1orf105	3.31967	-2.16721	0.589409	-3.67691	0.000236072	0.000868151
C1orf115	2507.12	-0.346319	0.0759603	-4.5592	5.1348e-06	2.69099e-05
C1orf116	18.6237	-1.21168	0.319252	-3.79536	0.000147427	0.00056935
C1orf122	299.696	-0.406708	0.151295	-2.68817	0.00718448	0.0179074
C1orf127	3.10521	0.437791	0.539361	0.811686	0.416972	0.535209
C1orf131	87.9031	-0.110426	0.121521	-0.908698	0.36351	0.481466
C1orf159	32.3093	-0.149423	0.185042	-0.807507	0.419374	0.537549
C1orf162	194.384	0.426522	0.181233	2.35344	0.0186006	0.0408748
C1orf167	1.98843	0.470721	0.613801	0.766894	0.443145	0.560537
C1orf174	163.194	0.077812	0.124514	0.624928	0.532019	0.642789
C1orf198	164.338	-0.239376	0.163014	-1.46843	0.141987	0.228621
C1orf21	562.982	0.0702132	0.153164	0.458418	0.646652	0.74148
C1orf210	52.6049	-0.27766	0.176016	-1.57747	0.114686	0.191698
C1orf216	73.4687	-0.511197	0.160292	-3.18916	0.00142685	0.00434391
C1orf226	217.5	-0.024784	0.17285	-0.143385	0.885986	0.921309
C1orf35	83.1195	0.699525	0.165529	4.22599	2.37888e-05	0.000109767
C1orf43	3073.23	-0.704798	0.0674281	-10.4526	1.42573e-25	1.28835e-23
C1orf50	10.4235	-0.92211	0.261892	-3.52095	0.000429996	0.00148457
C1orf52	62.9483	-0.386294	0.155075	-2.49101	0.0127379	0.0295449
C1orf53	80.6375	0.764722	0.188238	4.06253	4.85434e-05	0.000209
C1orf54	58.9892	-0.484048	0.170118	-2.84536	0.00443611	0.0117204
C1orf56	144.797	0.488023	0.170501	2.86229	0.00420589	0.0111897
C1orf74	56.4236	-0.649967	0.125736	-5.16932	2.34947e-07	1.59415e-06
C1QA	1988.27	0.63474	0.159369	3.98284	6.80959e-05	0.000283349
C1QB	2940.74	1.57445	0.176973	8.89659	5.75897e-19	2.19051e-17
C1QBP	986.995	-0.469714	0.0770001	-6.10017	1.05953e-09	1.07907e-08
C1QC	3252.84	1.92339	0.177092	10.861	1.76884e-27	1.97516e-25
C1QL1	2.16945	-0.417867	0.679942	-0.614563	0.538844	0.649294
C1QTNF1	878.1	0.19339	0.123858	1.56139	0.118432	0.196878
C1QTNF12	2.59161	0.80222	0.613251	1.30814	0.190825	0.289016
C1QTNF2	6.72934	-0.691403	0.337517	-2.0485	0.0405111	0.0795016
C1QTNF3	10.1775	-0.503588	0.3228	-1.56006	0.118745	0.197336
C1QTNF4	1.57994	2.069	0.900579	2.29741	0.0215956	0.0465275
C1QTNF6	76.5166	-0.323438	0.221249	-1.46187	0.143777	0.23098
C1QTNF7	27.6477	-0.201493	0.238441	-0.845046	0.398085	0.516797
C1R	35640.6	-0.446221	0.130472	-3.42006	0.000626062	0.00207556
C1RL	4615.44	0.195413	0.127069	1.53784	0.124087	0.204809
C1S	65439	-0.0993964	0.109207	-0.910162	0.362737	0.480673
C2	4584.76	-0.359799	0.119296	-3.01602	0.0025612	0.00726532
C20orf202	1.2439	-0.48218	0.84236	-0.572415	0.567041	0.674213
C20orf204	1.00529	-0.109049	0.869994	-0.125345	0.90025	0.931287
C20orf96	34.7882	0.246161	0.151014	1.63005	0.10309	0.175441
C21orf58	7.08908	0.296959	0.359751	0.825458	0.409112	0.527432
C21orf91	101.312	0.0500234	0.16941	0.295281	0.76778	0.837768
C22orf23	0.882304	-0.313768	1.11226	-0.282099	0.777868	0.844707
C22orf39	235.049	-0.21983	0.0845866	-2.59887	0.00935307	0.022533
C2CD2	272.995	0.752776	0.11089	6.7885	1.13303e-11	1.60586e-10
C2CD2L	92.2897	0.0678441	0.138332	0.490445	0.623819	0.72265
C2CD3	107.349	0.310226	0.119365	2.59898	0.00935023	0.0225296
C2CD4A	1.57358	-0.809055	0.865432	-0.934857	0.349862	0.467031
C2CD4B	6.0923	3.8335	0.748023	5.12484	2.97795e-07	1.98441e-06
C2CD4C	2.14047	1.59678	1.0506	1.51988	0.128542	0.210794
C2CD4D	0.727847	0.859847	1.03071	0.834226	0.404154	0.522635
C2CD5	235.74	0.54576	0.111985	4.87352	1.09624e-06	6.58379e-06
C2orf15	2.80318	-1.02197	0.535526	-1.90835	0.0563464	0.105657
C2orf42	223.331	-0.0477372	0.102423	-0.466081	0.641158	0.737381
C2orf49	107.548	0.138188	0.131988	1.04698	0.295111	0.408804
C2orf68	276.311	0.516257	0.0799802	6.45481	1.08357e-10	1.32443e-09
C2orf69	160.57	0.193418	0.131654	1.46914	0.141795	0.228414
C2orf72	2473.35	-0.438865	0.108638	-4.03971	5.35173e-05	0.000228153
C2orf74	3.30609	-0.615795	0.424961	-1.44906	0.14732	0.235679
C2orf76	36.4563	-0.563551	0.159251	-3.53875	0.000402029	0.00140101
C2orf78	2.24305	-0.9507	0.678818	-1.40052	0.161357	0.25311
C2orf81	1.29185	-1.62078	0.759913	-2.13285	0.0329368	0.0666714
C2orf88	121.466	0.295315	0.159476	1.85178	0.0640572	0.117695
C2orf92	2.83598	-0.178261	0.598845	-0.297675	0.765951	0.83624
C3	443097	0.0918549	0.155894	0.589214	0.555717	0.664184
C3AR1	138.804	0.936821	0.19584	4.78361	1.72174e-06	9.94676e-06
C3orf18	76.3226	-0.330716	0.140103	-2.36052	0.0182493	0.0401876
C3orf20	2.01503	2.51971	0.946717	2.66152	0.00777886	0.0192021
C3orf33	23.7795	-0.412312	0.187297	-2.20138	0.0277088	0.0576716
C3orf38	150.613	-0.164456	0.11499	-1.43017	0.152669	0.242203
C3orf52	0.773113	1.02325	0.979497	1.04467	0.296177	0.409856
C3orf62	46.4798	-0.396754	0.158437	-2.50418	0.0122736	0.0286293
C3orf70	19.159	0.891529	0.266222	3.34882	0.000811553	0.00261696
C3orf80	0.812981	0.00318488	1.08413	0.00293774	0.997656	0.998295
C3orf85	139.863	-0.716307	0.129522	-5.5304	3.1951e-08	2.53935e-07
C4A	3787.93	0.182336	0.277157	0.657882	0.510614	0.624701
C4B	5027.08	0.178133	0.1947	0.914907	0.36024	0.478067
C4BPA	32519.8	-0.270658	0.126846	-2.13375	0.0328632	0.0665565
C4BPB	2208.06	-0.893931	0.0972176	-9.19516	3.74452e-20	1.63059e-18
C4orf19	620.184	-0.0618437	0.081879	-0.755305	0.450066	0.567455
C4orf3	2126.83	-0.228591	0.0713758	-3.20265	0.00136171	0.00416749
C4orf33	82.6721	-0.555339	0.187879	-2.95584	0.00311819	0.00861095
C4orf36	25.3088	-0.228726	0.180604	-1.26645	0.205351	0.306275
C4orf46	20.5754	-0.184246	0.295513	-0.623478	0.53297	0.643889
C5	19608.2	0.655701	0.15624	4.19676	2.70761e-05	0.000122939
C5AR1	49.2949	0.494301	0.223527	2.21137	0.0270102	0.0564355
C5AR2	48.5762	0.617782	0.195891	3.1537	0.00161215	0.0048411
C5orf15	930.607	0.175733	0.0814598	2.1573	0.0309825	0.06338
C5orf22	160.93	0.037798	0.100633	0.375603	0.707212	0.789647
C5orf24	565.933	0.35259	0.170796	2.06439	0.0389804	0.0769129
C5orf34	3.10113	-0.281597	0.520762	-0.540739	0.588687	0.692732
C5orf63	22.8649	-0.238737	0.220799	-1.08124	0.27959	0.391827
C6	15763.3	0.00974157	0.117091	0.0831962	0.933696	0.954766
C6orf120	423.708	0.384316	0.0820184	4.68573	2.78965e-06	1.54702e-05
C6orf132	6.46171	-0.787102	0.398644	-1.97445	0.048331	0.0924684
C6orf136	111.676	-0.638229	0.137327	-4.6475	3.35981e-06	1.82692e-05
C6orf141	5.15566	0.487068	0.603441	0.807151	0.419579	0.53769
C6orf163	1.45191	0.915598	0.848411	1.07919	0.280503	0.392719
C6orf226	38.5707	0.551583	0.202013	2.73042	0.00632528	0.016037
C6orf47	170.721	-0.610098	0.111079	-5.49246	3.96371e-08	3.10134e-07
C6orf52	2.55393	-0.195592	0.634769	-0.30813	0.757983	0.829969
C6orf62	1183.03	0.0660606	0.145902	0.452775	0.650711	0.744642
C6orf89	1437.45	-0.0891782	0.0487315	-1.82999	0.0672516	0.122677
C7	2320.28	-0.519576	0.271355	-1.91475	0.0555249	0.104254
C7orf25	5.54716	0.0758279	0.385239	0.196833	0.843958	0.893088
C7orf50	337.402	-0.00768041	0.157898	-0.0486415	0.961205	0.973157
C8A	11474.2	-0.0420402	0.101307	-0.41498	0.678156	0.766552
C8B	12250	-0.272477	0.123351	-2.20895	0.027178	0.0567483
C8G	2583.36	-0.0868315	0.171715	-0.505673	0.613086	0.713814
C8orf33	296.978	-0.197609	0.0676354	-2.92167	0.00348159	0.00948549
C8orf48	6.69466	-0.299215	0.387573	-0.772023	0.440101	0.557999
C8orf58	16.9964	-0.541864	0.26296	-2.06063	0.0393381	0.0775014
C8orf76	16.8394	-1.60677	0.218227	-7.36285	1.80027e-13	3.36646e-12
C8orf82	901.254	0.396488	0.164409	2.4116	0.0158827	0.0357308
C8orf88	2.40804	0.313549	0.608236	0.515505	0.6062	0.707377
C9	23331.5	0.096803	0.187059	0.5175	0.604807	0.706105
C9orf152	13.2549	-1.12895	0.386581	-2.92035	0.00349641	0.00952088
C9orf153	0.501449	-0.855484	1.1649	-0.734381	0.462716	0.580503
C9orf40	36.527	-0.45279	0.206258	-2.19525	0.0281454	0.0584858
C9orf43	18.5704	0.379629	0.280342	1.35417	0.175684	0.270934
C9orf72	71.3939	0.329006	0.199573	1.64855	0.099239	0.170187
C9orf78	1006.49	-0.333006	0.0597692	-5.57154	2.52501e-08	2.04208e-07
C9orf85	81.7939	0.0268536	0.137027	0.195973	0.844631	0.893538
CA1	1.74383	-2.41213	1.02816	-2.34608	0.0189722	0.0415861
CA11	23.794	-0.419266	0.23356	-1.79511	0.0726358	0.13107
CA12	6.88534	-1.48739	0.692987	-2.14635	0.0318453	0.0648649
CA13	51.1433	0.227276	0.195006	1.16548	0.243823	0.352022
CA14	172.193	0.451388	0.2614	1.72681	0.0842025	0.148186
CA2	2129.41	-0.479417	0.146567	-3.27098	0.00107177	0.00336037
CA3	7.76488	0.211148	0.63224	0.333969	0.738403	0.814123
CA4	0.684734	0.376327	1.166	0.32275	0.746885	0.820639
CA5A	280.329	-0.356279	0.231431	-1.53946	0.123693	0.204407
CA5B	24.6076	0.433957	0.220703	1.96625	0.0492695	0.0940108
CA9	11.2884	-1.14722	0.437749	-2.62072	0.0087745	0.0213066
CAAP1	184.876	0.0748503	0.111732	0.669908	0.502916	0.617992
CAB39	794.148	0.100615	0.071651	1.40424	0.160247	0.25177
CAB39L	96.2229	-0.23479	0.141629	-1.65779	0.0973606	0.167404
CABCOCO1	1.24788	-0.464801	0.713219	-0.651695	0.514598	0.627757
CABIN1	304.022	0.557821	0.117186	4.76012	1.93481e-06	1.10998e-05
CABLES1	510.319	-0.254582	0.0932689	-2.72955	0.00634217	0.0160744
CABLES2	80.532	-0.0346065	0.161577	-0.214179	0.830407	0.883529
CABP1	1.06542	-0.0695092	0.896613	-0.0775242	0.938207	0.957875
CABP4	17.0566	1.51521	0.28609	5.29626	1.18201e-07	8.47632e-07
CABYR	1.07857	-2.82769	0.895714	-3.15691	0.00159452	0.00479459
CACFD1	870.58	-0.715712	0.154729	-4.6256	3.73515e-06	2.01073e-05
CACHD1	60.9939	0.0055404	0.211493	0.0261966	0.979101	0.986039
CACNA1A	2.23605	-0.269515	0.570756	-0.472207	0.636779	0.733911
CACNA1C	9.54635	-0.394628	0.34275	-1.15136	0.249585	0.358309
CACNA1C-IT2	9.54635	-0.394628	0.34275	-1.15136	0.249585	0.358309
CACNA1D	56.3874	0.0693244	0.212893	0.32563	0.744704	0.819106
CACNA1H	2292.67	0.544906	0.221925	2.45536	0.0140744	0.0321769
CACNA1S	1.30205	1.47843	1.28726	1.14851	0.250759	0.359633
CACNA2D1	15.9621	0.187727	0.334839	0.560648	0.575038	0.681234
CACNA2D2	12.3078	0.742608	0.300985	2.46726	0.0136151	0.031264
CACNA2D3	4.50172	-1.0164	0.405494	-2.50657	0.0121908	0.0284573
CACNA2D4	20.1546	0.0817494	0.225959	0.361789	0.71751	0.797953
CACNB1	2.74107	-0.176242	0.551343	-0.31966	0.749226	0.822806
CACNB2	13.8674	0.874914	0.40766	2.14619	0.0318581	0.0648825
CACNB3	8.9619	-0.649748	0.270114	-2.40546	0.0161521	0.0362328
CACNB4	1.11967	-0.092142	1.01581	-0.0907079	0.927725	0.951024
CACNG4	0.860253	-1.09688	0.90104	-1.21734	0.223473	0.328095
CACNG8	1.27	0.024928	0.755354	0.0330017	0.973673	0.982472
CACTIN	143.803	0.708401	0.126549	5.59785	2.17024e-08	1.76889e-07
CACUL1	428.196	-0.0594678	0.0913061	-0.651302	0.514852	0.627901
CACYBP	377.192	0.0176746	0.0946018	0.186831	0.851793	0.897855
CAD	198.11	0.167211	0.110156	1.51794	0.129028	0.211392
CADM1	1539.69	-0.0941265	0.0827874	-1.13697	0.255552	0.364778
CADM2	24.366	1.17161	0.290134	4.03816	5.38715e-05	0.000229475
CADM3	9.43713	-1.4815	0.335291	-4.41855	9.93666e-06	4.92361e-05
CADM4	140.486	-0.446581	0.170808	-2.61452	0.00893527	0.0216331
CADPS	1.68875	-0.491088	0.872849	-0.562626	0.573689	0.680204
CADPS2	389.464	0.107749	0.127764	0.843345	0.399036	0.517686
CALB2	1.42196	-1.46506	1.11997	-1.30813	0.190831	0.289016
CALCA	1.95673	-1.14747	0.928317	-1.23608	0.21643	0.319465
CALCB	0.507329	-1.43873	1.28367	-1.12079	0.262376	0.372546
CALCOCO1	543.414	0.39286	0.078603	4.99803	5.79203e-07	3.66141e-06
CALCOCO2	1750.63	-0.083398	0.0883873	-0.943552	0.345399	0.462295
CALCR	1.21528	-0.362458	0.830798	-0.436276	0.662636	0.754424
CALCRL	184.139	0.289952	0.164151	1.76637	0.0773342	0.13812
CALD1	5943.49	0.140067	0.0968692	1.44594	0.148195	0.236643
CALHM2	54.6428	0.0966131	0.177589	0.544028	0.586422	0.690639
CALHM5	44.4465	0.477553	0.166817	2.86273	0.00420006	0.0111799
CALHM6	101.323	1.20493	0.213272	5.64974	1.60695e-08	1.34772e-07
CALM1	5273.22	0.466548	0.0983944	4.74162	2.1202e-06	1.20791e-05
CALM2	2881.74	-0.496955	0.071024	-6.997	2.6151e-12	4.07596e-11
CALM3	3139.36	0.084107	0.0956932	0.878923	0.379443	0.497789
CALML3	32.5736	1.44683	0.710196	2.03722	0.0416276	0.0813253
CALML4	21.0993	0.0551042	0.274259	0.200921	0.840761	0.890758
CALN1	6.62695	0.216874	0.398336	0.544449	0.586133	0.690454
CALR	14299.7	-0.320744	0.145048	-2.21129	0.0270161	0.0564402
CALR3	0.730157	1.33572	1.21672	1.0978	0.27229	0.383626
CALU	799.142	0.160433	0.0866561	1.85137	0.0641158	0.117768
CAMK1	357.098	-0.274538	0.117791	-2.33073	0.0197674	0.0430755
CAMK1D	645.817	0.0346986	0.156801	0.22129	0.824866	0.879554
CAMK1G	5.85092	0.0513388	0.557602	0.0920707	0.926642	0.950448
CAMK2A	4.02738	0.59341	0.521139	1.13868	0.254837	0.363956
CAMK2B	156.865	-0.145916	0.211334	-0.690454	0.489909	0.606105
CAMK2D	666.342	0.287883	0.0883006	3.26026	0.00111309	0.0034788
CAMK2G	275.416	0.102864	0.0767538	1.34019	0.180185	0.276731
CAMK2N1	1509.54	0.319242	0.087593	3.64461	0.0002678	0.000974884
CAMK2N2	6.57642	-0.792421	0.554168	-1.42993	0.152737	0.242288
CAMK4	79.5481	0.79292	0.168038	4.7187	2.37362e-06	1.34056e-05
CAMKK1	15.5226	0.497743	0.268556	1.8534	0.063825	0.117344
CAMKK2	814.822	-0.10425	0.0812695	-1.28277	0.199572	0.2991
CAMKMT	44.3136	0.392946	0.16548	2.37458	0.0175688	0.0389137
CAMLG	307.224	-0.558628	0.0769696	-7.25777	3.93517e-13	6.9987e-12
CAMP	2.04368	0.894264	0.980377	0.912163	0.361683	0.479575
CAMSAP1	176.685	0.105698	0.0793435	1.33215	0.18281	0.279744
CAMSAP2	165.26	0.423955	0.119653	3.54321	0.000395282	0.00138026
CAMSAP3	395.507	0.530448	0.134903	3.93207	8.42167e-05	0.000343033
CAMTA1	442.481	-0.0336045	0.101345	-0.331586	0.740202	0.815416
CAMTA2	436.084	0.228034	0.0844418	2.70049	0.00692371	0.017332
CAND1	925.716	-0.150455	0.0806332	-1.86592	0.0620527	0.114611
CAND2	60.1608	0.330281	0.341807	0.966278	0.333905	0.450383
CANT1	523.776	0.264669	0.0769424	3.43983	0.000582073	0.00194783
CANX	14178.4	0.170435	0.102923	1.65594	0.0977331	0.167952
CAP1	2025.68	-0.0254825	0.0804348	-0.316809	0.751389	0.824602
CAP2	46.1999	-0.615275	0.175348	-3.50887	0.000450015	0.00154177
CAPG	73.6971	-1.85773	0.239788	-7.7474	9.3795e-15	2.07986e-13
CAPN1	1662.5	-0.105448	0.121427	-0.86841	0.38517	0.503585
CAPN10	38.9858	0.509926	0.203191	2.50959	0.0120871	0.0282574
CAPN11	1.14384	0.954421	0.89191	1.07009	0.28458	0.397254
CAPN12	26.3299	0.127399	0.329616	0.386507	0.699121	0.782961
CAPN13	0.592873	-0.581188	1.37758	-0.421889	0.673106	0.762501
CAPN15	361.656	1.18462	0.181933	6.51134	7.44855e-11	9.36792e-10
CAPN2	460.625	-0.953589	0.140113	-6.80585	1.00456e-11	1.43419e-10
CAPN3	1.76796	-0.0857233	0.886459	-0.0967031	0.922962	0.948126
CAPN5	2310.48	0.181956	0.0969726	1.87636	0.0606059	0.112364
CAPN6	7.91682	-1.10489	0.41223	-2.68028	0.00735603	0.0182796
CAPN7	333.06	-0.196794	0.0910161	-2.16219	0.0306035	0.0627606
CAPN8	1.13509	1.10818	0.951445	1.16473	0.244127	0.352265
CAPNS1	2096.82	-0.712625	0.109104	-6.53163	6.50599e-11	8.23527e-10
CAPRIN1	1480.73	-0.258045	0.0674496	-3.82574	0.000130381	0.000509818
CAPRIN2	109.816	-0.315585	0.1239	-2.5471	0.0108622	0.0256975
CAPS	22.5656	-0.202911	0.269884	-0.751846	0.452144	0.569845
CAPS2	11.8503	0.0207528	0.3282	0.0632321	0.949582	0.965077
CAPZA1	727.867	-0.0120104	0.110148	-0.109039	0.913171	0.940856
CAPZA2	931.851	0.0317771	0.0721589	0.440377	0.659664	0.752026
CAPZA3	1.01775	-0.411797	0.858603	-0.479613	0.631502	0.729443
CAPZB	2073.11	-0.138208	0.0824285	-1.67671	0.0935999	0.161899
CARD10	257.866	0.513364	0.143588	3.57527	0.000349872	0.00123801
CARD11	35.1169	0.956485	0.239827	3.98823	6.65676e-05	0.000277433
CARD14	4.89194	2.64949	0.732733	3.6159	0.000299302	0.00107433
CARD16	52.8893	-0.195383	0.179659	-1.08752	0.276808	0.38866
CARD19	67.8619	0.228973	0.140163	1.63362	0.102338	0.174352
CARD6	107.032	-0.0099946	0.121679	-0.0821389	0.934536	0.95524
CARD8	144.183	0.524224	0.167345	3.1326	0.00173267	0.00516826
CARD9	18.9081	1.33952	0.310362	4.316	1.5888e-05	7.5771e-05
CARF	38.6218	-0.288598	0.213671	-1.35066	0.176803	0.272527
CARHSP1	1880.65	-0.5641	0.0910523	-6.19534	5.81577e-10	6.19332e-09
CARM1	588.449	0.474801	0.107418	4.42011	9.8649e-06	4.89539e-05
CARMIL1	68.0472	0.55871	0.173677	3.21696	0.00129558	0.00398306
CARMIL2	7.4629	1.18678	0.418475	2.83595	0.00456894	0.0120348
CARMIL3	67.6586	0.175301	0.22932	0.764441	0.444605	0.561975
CARNMT1	322.975	0.760069	0.141956	5.35425	8.59132e-08	6.29373e-07
CARNS1	9.48261	-0.126754	0.316197	-0.400871	0.688515	0.774579
CARS1	459.29	-0.380399	0.149735	-2.54049	0.0110699	0.0261294
CARS2	488.638	0.215944	0.111826	1.93107	0.0534746	0.100889
CASC3	663.592	0.249122	0.0680788	3.65931	0.000252893	0.000925656
CASD1	167.53	0.25717	0.135046	1.90431	0.0568697	0.106498
CASK	405.81	0.223078	0.087516	2.54899	0.0108035	0.025574
CASKIN1	1.31632	0.524723	0.791921	0.662595	0.50759	0.622072
CASKIN2	344.543	0.703987	0.157142	4.47995	7.46619e-06	3.79081e-05
CASP1	168.119	-0.110089	0.148903	-0.739335	0.459704	0.577464
CASP10	155.662	0.284541	0.102522	2.77543	0.0055129	0.0142123
CASP2	137.063	0.547699	0.10589	5.17236	2.31161e-07	1.57051e-06
CASP3	240.524	-0.245498	0.109713	-2.23763	0.0252452	0.0531884
CASP4	281.147	-0.632054	0.115793	-5.45849	4.80197e-08	3.70895e-07
CASP5	0.904689	0.0987649	0.892319	0.110683	0.911867	0.940132
CASP6	218.743	-0.441014	0.0728443	-6.05421	1.41111e-09	1.40868e-08
CASP7	229.136	-1.08122	0.130833	-8.26408	1.40774e-16	3.89508e-15
CASP8	208.005	-0.136819	0.103242	-1.32523	0.185093	0.282162
CASP8AP2	68.8848	-0.0301654	0.206505	-0.146076	0.883862	0.920118
CASP9	124.109	-0.242396	0.109111	-2.22155	0.0263137	0.0551867
CASQ1	3.72418	0.678202	1.69541	0.400022	0.68914	0.775171
CASQ2	6.44056	-2.1438	0.562572	-3.81071	0.00013857	0.000538336
CASR	7.52157	-0.173151	0.46966	-0.368673	0.712371	0.793707
CASS4	16.1315	0.108489	0.287273	0.377652	0.705689	0.788397
CAST	2662.94	0.105159	0.0887832	1.18444	0.236238	0.343079
CASTOR1	4.71824	1.06962	0.496253	2.15539	0.0311316	0.0636683
CASTOR2	5.6601	1.42827	0.471816	3.02717	0.00246857	0.00703319
CASZ1	50.6822	0.919712	0.178197	5.16119	2.45379e-07	1.65918e-06
CAT	21616.8	0.0351475	0.0775202	0.453398	0.650262	0.744238
CATSPER1	0.639704	-0.500297	1.23503	-0.405089	0.685412	0.771922
CATSPER2	3.55286	-0.932083	0.435281	-2.14134	0.032247	0.0655208
CATSPER3	4.05193	-0.457299	0.442821	-1.0327	0.301747	0.415613
CATSPERB	0.665146	-0.809654	1.20091	-0.674198	0.500185	0.615749
CATSPERE	7.08092	-0.263842	0.30272	-0.871568	0.383444	0.501903
CATSPERG	25.2	-0.212613	0.219398	-0.969076	0.332507	0.448885
CAV1	300.985	-0.396812	0.151067	-2.62673	0.00862108	0.0210156
CAV2	573.985	-0.0744491	0.151792	-0.490466	0.623804	0.72265
CAV3	0.460087	-2.49174	1.90002	-1.31143	0.189713	0.287801
CAVIN1	806.48	-0.211451	0.148306	-1.42578	0.153933	0.243789
CAVIN2	383.261	1.21653	0.135688	8.96565	3.08448e-19	1.22075e-17
CAVIN3	52.131	0.365211	0.259523	1.40724	0.159356	0.250777
CAVIN4	0.683262	0.51568	1.26594	0.407349	0.683752	0.770551
CBARP	1.26612	2.12833	0.949673	2.24112	0.0250181	0.052824
CBFA2T2	154.421	0.0192888	0.104121	0.185253	0.85303	0.898651
CBFA2T3	240.636	0.571242	0.144085	3.96462	7.35117e-05	0.000303863
CBFB	131.581	0.664302	0.129039	5.14809	2.63151e-07	1.76863e-06
CBL	140.068	0.984535	0.154255	6.38252	1.74202e-10	2.05688e-09
CBLB	129.763	0.466449	0.128938	3.61763	0.000297312	0.00106861
CBLC	176.772	-0.294144	0.152244	-1.93205	0.0533529	0.100687
CBLIF	0.640154	0.64697	3.39048	0.19082	0.848667	0.895705
CBLL1	281.343	0.341152	0.0995891	3.4256	0.000613442	0.00203911
CBLN1	10.3755	-1.32257	0.359096	-3.68306	0.000230455	0.000849696
CBLN2	5.5557	-0.221337	0.665436	-0.332619	0.739422	0.814844
CBLN3	207.784	0.775855	0.428799	1.80937	0.0703936	0.127427
CBLN4	25.0834	-0.135748	0.304325	-0.446063	0.655552	0.748539
CBR1	2736.03	-0.244734	0.148521	-1.64781	0.0993914	0.170352
CBR3	6.30951	-0.555737	0.375978	-1.47811	0.139378	0.225349
CBR4	804.72	0.0599325	0.118544	0.505573	0.613156	0.713842
CBS	200.351	0.838112	0.687947	1.21828	0.223117	0.327665
CBX1	242.248	-0.57855	0.0951301	-6.08167	1.18936e-09	1.20423e-08
CBX2	12.117	-0.39005	0.306605	-1.27216	0.203317	0.303723
CBX3	813.347	-0.315144	0.0757913	-4.15805	3.20981e-05	0.000143491
CBX4	208.6	1.3008	0.146456	8.88181	6.57804e-19	2.46605e-17
CBX5	846.686	0.458404	0.0920106	4.98207	6.29062e-07	3.94311e-06
CBX6	370.171	0.693916	0.131734	5.26755	1.38254e-07	9.7886e-07
CBX7	449.222	-0.111844	0.130539	-0.856789	0.391562	0.509894
CBX8	34.3641	-0.578412	0.181816	-3.18131	0.00146611	0.00444471
CBY1	169.775	-0.478672	0.0849359	-5.63569	1.74362e-08	1.45299e-07
CC2D1A	409.428	0.243359	0.131257	1.85406	0.0637306	0.117198
CC2D1B	213.708	-0.149845	0.0983201	-1.52405	0.127496	0.209472
CC2D2A	60.4058	0.40529	0.162542	2.49345	0.0126509	0.0293997
CCAR1	297.289	-0.0710323	0.108583	-0.654173	0.513	0.626457
CCAR2	473.89	0.27999	0.0770614	3.63334	0.00027978	0.0010115
CCBE1	151.088	0.0644001	0.153852	0.418585	0.67552	0.764526
CCDC102A	30.4357	0.930651	0.237778	3.91395	9.07991e-05	0.000367832
CCDC102B	18.6924	0.171392	0.234523	0.730812	0.464894	0.58272
CCDC106	212.754	0.0571387	0.150689	0.379184	0.704551	0.787532
CCDC107	159.489	-1.03719	0.122149	-8.49116	2.04576e-17	6.4871e-16
CCDC110	3.84932	0.393018	0.541677	0.725557	0.468111	0.585719
CCDC112	15.0421	-0.119758	0.29251	-0.409414	0.682236	0.769643
CCDC115	251.084	-0.694369	0.0926508	-7.49447	6.65691e-14	1.31067e-12
CCDC117	634.799	0.423441	0.0974501	4.34521	1.39145e-05	6.71168e-05
CCDC12	177.09	-0.51176	0.134062	-3.81733	0.000134902	0.000525393
CCDC120	60.9345	-0.0519746	0.138402	-0.375532	0.707265	0.789649
CCDC121	45.1511	-0.396173	0.155247	-2.55188	0.0107143	0.0254014
CCDC122	21.3395	0.395816	0.260786	1.51778	0.12907	0.211415
CCDC124	383.488	0.435515	0.159426	2.73176	0.00629963	0.01599
CCDC125	395.985	-0.0499505	0.119503	-0.417986	0.675957	0.764803
CCDC126	100.645	0.492382	0.159973	3.0779	0.00208462	0.00607774
CCDC127	209.186	0.129826	0.098022	1.32445	0.185353	0.282447
CCDC13	2.46063	0.941475	0.706974	1.3317	0.18296	0.279919
CCDC134	24.038	0.130733	0.18334	0.713066	0.475805	0.592974
CCDC136	2.05859	0.954751	0.680834	1.40233	0.160818	0.252365
CCDC137	88.863	-0.0281251	0.125878	-0.223432	0.823199	0.878327
CCDC138	27.1847	-0.408602	0.208239	-1.96218	0.049741	0.0948178
CCDC14	68.619	0.474912	0.238115	1.99446	0.0461014	0.0888003
CCDC141	2.28787	1.74639	0.878909	1.98699	0.0469233	0.0902056
CCDC142	41.6385	0.43043	0.181672	2.36927	0.0178232	0.039399
CCDC144A	0.607489	0.990596	1.4272	0.694083	0.48763	0.604242
CCDC146	37.7174	-0.824597	0.207276	-3.97826	6.94213e-05	0.000288021
CCDC148	6.54464	-1.2652	0.423625	-2.98661	0.00282088	0.00789735
CCDC149	108.51	-0.173506	0.116799	-1.48551	0.137409	0.222556
CCDC15	22.163	0.251941	0.243073	1.03648	0.299976	0.413758
CCDC150	60.1939	-0.611206	0.18408	-3.32033	0.000899122	0.00287326
CCDC152	40.5743	2.04089	0.517965	3.94021	8.14094e-05	0.000333193
CCDC157	6.73319	0.681212	0.383785	1.77498	0.0759006	0.135901
CCDC158	30.436	0.437026	0.217846	2.00613	0.0448429	0.0866981
CCDC159	98.6108	-0.663425	0.12274	-5.40514	6.47595e-08	4.85324e-07
CCDC163	7.60208	0.213963	0.365393	0.585571	0.558164	0.666183
CCDC167	230.143	-0.919271	0.159308	-5.77039	7.90866e-09	7.01283e-08
CCDC168	1.60792	0.549984	0.970132	0.566917	0.570771	0.677496
CCDC17	2.51945	-1.07777	0.66101	-1.63049	0.102998	0.175324
CCDC170	21.028	0.310422	0.298587	1.03964	0.298509	0.412207
CCDC171	7.98357	0.340542	0.356003	0.956571	0.338784	0.45547
CCDC174	169.116	0.0648268	0.0893105	0.725858	0.467926	0.585581
CCDC177	0.542163	-0.0264691	1.71465	-0.0154371	0.987683	0.991489
CCDC178	0.522638	0.513995	1.3743	0.374005	0.708401	0.790455
CCDC18	16.6064	0.304189	0.304118	1.00023	0.317198	0.432589
CCDC180	1.03465	-0.230089	0.973719	-0.236299	0.813201	0.870976
CCDC183	1.64925	0.444407	0.801776	0.554278	0.579389	0.684831
CCDC184	1.31704	-0.314271	0.783358	-0.401185	0.688284	0.774375
CCDC186	122.669	0.24972	0.187812	1.32963	0.183642	0.2807
CCDC191	13.9696	0.642164	0.307097	2.09108	0.036521	0.0727026
CCDC196	22.3535	-0.439178	0.280626	-1.56499	0.117584	0.195699
CCDC198	279.555	-1.06236	0.141945	-7.48432	7.19198e-14	1.40892e-12
CCDC22	216.822	-0.0605162	0.114748	-0.527385	0.597926	0.700598
CCDC24	25.0496	-0.450393	0.206857	-2.17731	0.0294572	0.0607686
CCDC25	978.064	-0.229253	0.0847138	-2.70621	0.00680568	0.0170913
CCDC28A	432.331	-0.843019	0.102385	-8.23383	1.81327e-16	4.94209e-15
CCDC28A-AS1	5.20027	-0.00577671	0.445534	-0.0129658	0.989655	0.993019
CCDC28B	11.2482	-0.943217	0.307205	-3.07032	0.0021383	0.0062157
CCDC3	623.599	-0.197317	0.122669	-1.60853	0.107719	0.18211
CCDC30	5.27237	0.602146	0.435997	1.38108	0.167255	0.26048
CCDC32	109.968	-0.358632	0.110658	-3.2409	0.00119154	0.00369811
CCDC34	63.4073	0.268889	0.174947	1.53698	0.124299	0.205083
CCDC38	17.7265	0.925296	0.351499	2.63243	0.00847763	0.0207015
CCDC40	3.42969	0.642574	0.540764	1.18827	0.234726	0.34141
CCDC42	1.47119	-0.298088	0.854798	-0.348723	0.727297	0.805458
CCDC43	82.1393	0.0276348	0.112322	0.246033	0.805657	0.865684
CCDC47	1902.15	-0.0420607	0.0686165	-0.612981	0.539889	0.650037
CCDC50	1051.95	0.016164	0.0721634	0.223991	0.822764	0.878139
CCDC51	132.808	-0.238222	0.110378	-2.15823	0.0309099	0.0632562
CCDC57	279.008	0.180384	0.224134	0.804805	0.420932	0.538938
CCDC59	146.966	-0.213929	0.101392	-2.10993	0.0348644	0.0699031
CCDC6	361.339	0.745065	0.0802543	9.2838	1.63546e-20	7.454e-19
CCDC61	78.4016	0.220347	0.162866	1.35294	0.176076	0.271513
CCDC62	1.01032	-1.1723	0.95729	-1.2246	0.220726	0.324714
CCDC65	1.93303	-0.813354	0.657753	-1.23656	0.216249	0.319228
CCDC66	33.8825	-0.236725	0.179324	-1.32009	0.186803	0.284269
CCDC68	73.0503	0.110372	0.171135	0.644945	0.518963	0.631505
CCDC69	915.814	-0.245401	0.088753	-2.76499	0.00569241	0.0146148
CCDC7	21.3156	-0.555978	0.252169	-2.20478	0.0274695	0.0572804
CCDC71	154.718	5.92113e-05	0.101584	0.00058288	0.999535	0.999535
CCDC71L	146.726	-0.0769609	0.117709	-0.653822	0.513227	0.626622
CCDC73	5.84257	0.0448882	0.426944	0.105138	0.916266	0.943298
CCDC74A	3.29276	0.0946182	0.522585	0.181058	0.856322	0.900586
CCDC74B	0.741237	0.584749	1.08991	0.536513	0.591604	0.695327
CCDC77	34.5361	-0.075115	0.164048	-0.457885	0.647035	0.741655
CCDC8	15.6557	-1.17515	0.338729	-3.46928	0.00052185	0.00176391
CCDC80	103.476	-0.467484	0.208639	-2.24064	0.0250493	0.0528754
CCDC81	0.771899	1.80437	1.27247	1.418	0.15619	0.246763
CCDC82	187.316	-0.200746	0.170351	-1.17842	0.238628	0.345894
[truncated: 13,634 more rows]

## Sheet: MN
	baseMean	log2FoldChange	lfcSE	stat	pvalue	padj
A1BG	12.5891	1.42153	0.721324	1.97073	0.0487549	0.108213
A1BG-AS1	74.3961	0.884389	0.205893	4.29538	1.74395e-05	0.000118341
A1CF	169.08	-1.68552	0.437966	-3.84851	0.000118837	0.000649069
A2M	51829.9	-0.660013	0.267157	-2.4705	0.0134924	0.0379067
A2M-AS1	97.921	-0.81168	0.345311	-2.35057	0.0187444	0.0497473
A2ML1	3.17638	0.570485	1.30462	0.43728	0.661909	0.769679
A4GALT	1017.39	0.103527	0.157207	0.658539	0.510192	0.644352
A4GNT	1.04966	-1.00364	2.01737	-0.497498	0.618838	0.734369
AAAS	1496.05	-0.247289	0.0774113	-3.19448	0.00140082	0.00557696
AACS	1193.65	0.60627	0.140318	4.32069	1.55539e-05	0.000106707
AADACL4	172.214	-0.0838975	0.298498	-0.281066	0.77866	0.856324
AADAT	205.636	-0.771844	0.258369	-2.98737	0.00281386	0.0101122
AAGAB	4372.74	0.257801	0.121527	2.12134	0.0338928	0.0810275
AAK1	673.205	0.0417696	0.166047	0.251553	0.801387	0.87361
AAMDC	402.735	0.0437088	0.151302	0.288884	0.77267	0.851726
AAMP	4096.62	0.157496	0.0612388	2.57184	0.0101161	0.029807
AANAT	1.48958	0.892598	1.39129	0.64156	0.521159	0.653471
AAR2	2910.33	0.201293	0.0752944	2.6734	0.00750856	0.0232396
AARD	9.26487	-1.00292	0.612596	-1.63716	0.101598	0.193692
AARS1	4620.12	0.360059	0.123557	2.91412	0.00356697	0.0123839
AARS2	385.993	1.1581	0.169758	6.82209	8.97282e-12	2.31893e-10
AARSD1	2.82516	-0.992514	0.778188	-1.27542	0.202162	0.330291
AARSD1P1	2.33641	0.167961	1.35691	0.123782	0.901488	0.941842
AASDH	614.525	-0.486654	0.127176	-3.82663	0.00012991	0.00070088
AASDHPPT	2297.82	-0.366294	0.0859839	-4.26003	2.04397e-05	0.000136299
AASS	949.375	-1.60532	0.200846	-7.9928	1.31904e-15	6.33858e-14
AATBC	16.6701	2.1296	0.985283	2.16141	0.0306637	0.0745298
AATF	1740.1	0.115515	0.0634368	1.82094	0.0686162	0.142045
AATK	41.1951	1.81046	0.410152	4.41413	1.01418e-05	7.31537e-05
ABALON	36.3789	0.0445384	0.302354	0.147305	0.882891	0.9291
ABAT	1055.15	-0.98596	0.185409	-5.31777	1.05049e-07	1.20989e-06
ABCA1	299.226	-0.671138	0.265718	-2.52576	0.0115449	0.0333189
ABCA10	14.3697	-3.58351	0.802883	-4.46331	8.07033e-06	5.97577e-05
ABCA12	4.2693	-1.16192	1.17094	-0.992296	0.321053	0.464515
ABCA13	2.9003	-0.784983	1.7999	-0.436127	0.662745	0.770427
ABCA2	503.478	1.01243	0.184789	5.47882	4.2817e-08	5.35326e-07
ABCA3	1553.9	1.63754	0.197207	8.30364	1.00972e-16	5.75216e-15
ABCA4	60.1574	0.339266	0.38021	0.892312	0.372226	0.516514
ABCA5	690.721	-0.64035	0.113497	-5.64198	1.68103e-08	2.3043e-07
ABCA6	29.2053	-1.49043	0.793081	-1.87929	0.0602051	0.127932
ABCA7	194.624	1.79212	0.290055	6.17856	6.46898e-10	1.16673e-08
ABCA8	41.0711	-1.65445	0.746948	-2.21494	0.0267641	0.0666414
ABCA9	7.60035	-1.14755	0.910153	-1.26084	0.207368	0.336254
ABCA9-AS1	0.676851	-1.02261	1.5522	-0.658811	0.510017	0.644232
ABCB1	702.875	-1.02664	0.385286	-2.66461	0.00770771	0.0237209
ABCB10	447.029	-0.416829	0.286301	-1.45591	0.145418	0.257043
ABCB4	25.9473	0.0429435	0.82418	0.0521045	0.958445	0.976104
ABCB5	16.7871	0.878113	1.21356	0.723583	0.469322	0.607887
ABCB6	6.17234	0.321008	0.396591	0.809419	0.418274	0.561399
ABCB7	482.34	-0.739248	0.118735	-6.22603	4.78396e-10	8.83115e-09
ABCB8	1272.94	0.83895	0.116795	7.1831	6.81494e-13	2.10222e-11
ABCB9	105.104	0.493828	0.236103	2.09158	0.0364763	0.0860041
ABCC1	418.839	0.51155	0.190139	2.6904	0.00713659	0.0223033
ABCC10	490.365	0.950017	0.227705	4.17213	3.01761e-05	0.00019204
ABCC11	7.4803	-0.164586	0.916587	-0.179565	0.857494	0.912629
ABCC12	0.884056	2.4265	2.56303	0.946734	0.343774	0.488223
ABCC2	154.51	-1.96143	0.511064	-3.83793	0.000124077	0.000674387
ABCC3	377.821	0.869979	0.440501	1.97498	0.0482709	0.107375
ABCC4	526.649	-0.684545	0.196278	-3.48764	0.000487307	0.00223383
ABCC5	406.773	-0.917593	0.181062	-5.06785	4.0233e-07	4.04276e-06
ABCC6	513.295	-1.67236	0.312765	-5.347	8.94244e-08	1.04704e-06
ABCC8	22.4247	-0.021856	0.929458	-0.0235148	0.98124	0.990021
ABCC9	46.9689	-0.0808521	0.564647	-0.143191	0.88614	0.931317
ABCD1	135.656	0.839528	0.212845	3.94431	8.00309e-05	0.000457024
ABCD2	9.42995	-1.86683	1.19775	-1.55861	0.119089	0.219494
ABCD3	3295.38	-0.296976	0.117125	-2.53554	0.0112274	0.0325269
ABCD4	1745.74	0.160546	0.0961909	1.66903	0.095111	0.183737
ABCE1	1423.99	-0.170716	0.118274	-1.4434	0.148909	0.261838
ABCF1	1894.26	0.305392	0.0826199	3.69635	0.000218722	0.00111181
ABCF2	2510.5	0.542888	0.096962	5.59897	2.15625e-08	2.87237e-07
ABCF3	2053.81	0.359268	0.0832178	4.31721	1.58016e-05	0.000108266
ABCG1	540.859	0.317623	0.287861	1.10339	0.269857	0.408779
ABCG2	110.946	-1.33707	0.431082	-3.10165	0.00192444	0.00725673
ABCG4	7.17992	1.09294	1.25927	0.867913	0.385442	0.529583
ABCG5	5.87832	-0.559854	0.649208	-0.862366	0.388486	0.532589
ABHD1	52.2668	-0.604909	0.327441	-1.84738	0.0646919	0.135469
ABHD10	2846.97	-0.63762	0.100735	-6.32965	2.45714e-10	4.83939e-09
ABHD11	665.02	0.262581	0.13723	1.91343	0.0556927	0.120212
ABHD12	2615.2	0.566694	0.283987	1.99549	0.045989	0.103373
ABHD12B	494.569	0.80687	0.268428	3.00591	0.00264789	0.00957802
ABHD13	1921.02	0.100743	0.0971677	1.03679	0.299833	0.441407
ABHD14A	369.022	0.263824	0.127313	2.07225	0.0382425	0.0893139
ABHD14A-ACY1	3.5725	-0.060271	0.684239	-0.0880848	0.929809	0.958624
ABHD14B	2950.06	-0.216709	0.103016	-2.10365	0.0354087	0.0839822
ABHD15	369.682	0.0924837	0.180232	0.513138	0.607855	0.725115
ABHD16A	29.7299	0.168533	0.220928	0.762841	0.445558	0.586358
ABHD17A	1906.79	0.813598	0.210202	3.87056	0.000108585	0.000598785
ABHD17B	664.587	0.255436	0.192025	1.33023	0.183443	0.306569
ABHD17C	268.299	0.047084	0.388095	0.121321	0.903437	0.943181
ABHD18	429.806	-0.329723	0.12168	-2.70975	0.0067333	0.0212656
ABHD2	678.731	0.071966	0.15007	0.47955	0.631548	0.744742
ABHD3	2545.04	0.242501	0.19082	1.27083	0.203787	0.332205
ABHD4	4430.7	0.643452	0.102929	6.25138	4.06829e-10	7.58937e-09
ABHD5	724.44	0.0873292	0.124451	0.701717	0.482856	0.620689
ABHD6	1048.72	-0.361814	0.174755	-2.0704	0.0384147	0.0896074
ABHD8	282.811	0.198961	0.234009	0.850227	0.395199	0.539682
ABI1	6677.45	-0.224801	0.10049	-2.23705	0.0252834	0.0636954
ABI2	2457.03	0.0889988	0.0951953	0.934907	0.349836	0.49438
ABI3	1172	1.59742	0.200685	7.95983	1.72282e-15	8.16779e-14
ABI3BP	466.618	-1.07295	0.405544	-2.6457	0.0081522	0.0248685
ABITRAM	2214.91	-0.209098	0.0926723	-2.25631	0.0240511	0.0610667
ABL1	834.57	0.539353	0.138494	3.89442	9.84339e-05	0.000549239
ABL2	303.271	-0.178276	0.172355	-1.03435	0.300971	0.442837
ABLIM1	1257.26	-0.259453	0.226171	-1.14716	0.251317	0.388044
ABLIM2	1178.91	-0.046566	0.156525	-0.297499	0.766085	0.847111
ABLIM3	341.569	0.187059	0.187757	0.99628	0.319114	0.462598
ABO	229.832	-0.623762	0.409279	-1.52405	0.127496	0.231624
ABR	3944.8	1.38634	0.147261	9.41413	4.77018e-21	5.3205e-19
ABRA	1.87008	0.718052	1.7301	0.415035	0.678116	0.782757
ABRACL	4022.07	0.395937	0.130099	3.04336	0.00233951	0.00860894
ABRAXAS1	155.765	-0.502317	0.133445	-3.76423	0.000167064	0.000877645
ABRAXAS2	1055.46	-0.130389	0.0908243	-1.43562	0.15111	0.264748
ABT1	1952.31	-0.00199504	0.0711047	-0.0280577	0.977616	0.988272
ABTB1	1968.47	0.41053	0.100102	4.10111	4.11167e-05	0.00025271
ABTB2	91.0662	0.17045	0.321107	0.53082	0.595544	0.715706
ABTB3	42.843	-0.869645	0.603141	-1.44186	0.149342	0.262448
ACAA1	2947.1	-0.898488	0.202926	-4.42766	9.52591e-06	6.91583e-05
ACAA2	4851.88	-1.09055	0.146443	-7.44692	9.55439e-14	3.43763e-12
ACAA2P1	3.23904	-0.696521	0.492341	-1.41471	0.157153	0.272915
ACACA	506.759	0.263533	0.178185	1.47899	0.139144	0.248272
ACACB	563.796	-0.010744	0.214399	-0.050112	0.960033	0.976944
ACAD10	782.78	-0.203439	0.193479	-1.05148	0.293037	0.434573
ACAD11	2.02011	-0.30262	1.33115	-0.227337	0.820162	0.886734
ACAD8	1777.66	-0.482093	0.0850915	-5.66559	1.4652e-08	2.0361e-07
ACAD9	1327.44	-0.0453649	0.084653	-0.535893	0.592033	0.71278
ACADL	180.743	-1.7683	0.375519	-4.70895	2.48997e-06	2.08485e-05
ACADM	4054.69	-1.00581	0.104561	-9.61939	6.62246e-22	8.61001e-20
ACADS	1553.54	0.358265	0.127612	2.80746	0.00499333	0.0164781
ACADSB	1703.93	-1.20315	0.156484	-7.68862	1.48729e-14	6.09646e-13
ACADVL	11093.4	0.353253	0.131668	2.6829	0.00729868	0.0226861
ACAN	23.8001	2.3483	0.87931	2.67061	0.00757127	0.0233892
ACAP1	114.919	0.330333	0.200108	1.65077	0.0987853	0.189385
ACAP2	1368.61	-0.159245	0.101714	-1.56563	0.117436	0.217127
ACAP3	299.195	0.575489	0.330991	1.73868	0.0820906	0.163632
ACAT1	6169.59	-1.50104	0.161499	-9.29444	1.47984e-20	1.52979e-18
ACAT2	639.979	-0.445155	0.141726	-3.14095	0.00168399	0.00649801
ACBD3	2191.21	-0.269609	0.1766	-1.52666	0.126846	0.23064
ACBD3-AS1	0.641426	-0.884078	1.45705	-0.606757	0.544012	0.673112
ACBD4	693.132	-0.251775	0.129947	-1.93751	0.0526828	0.115057
ACBD5	2685.48	0.45411	0.136791	3.31974	0.000901003	0.00380511
ACBD6	1020.26	-0.414418	0.102621	-4.03833	5.38321e-05	0.000321717
ACBD7	17.3684	-0.125539	0.441014	-0.28466	0.775904	0.854391
ACCS	310.448	-1.04143	0.209266	-4.97656	6.47241e-07	6.21493e-06
ACD	790.671	0.200722	0.0992613	2.02216	0.04316	0.0982225
ACE	100.293	-1.17578	0.237879	-4.94277	7.70214e-07	7.26408e-06
ACE2	591.345	-2.04155	0.494388	-4.12945	3.63627e-05	0.000226847
ACER1	0.737958	0.952103	2.56256	0.371544	0.710232	0.806562
ACER2	97.8482	0.747905	0.484731	1.54293	0.122848	0.224722
ACER3	843.367	0.0473891	0.166971	0.283817	0.776551	0.854892
ACHE	27.0767	0.532748	0.445994	1.19452	0.232276	0.366059
ACIN1	435.011	-0.227936	0.137707	-1.65523	0.0978788	0.188106
ACKR1	34.301	0.233514	1.03189	0.226297	0.82097	0.887232
ACKR2	29.1527	0.819011	0.35193	2.3272	0.0199548	0.052311
ACKR3	508.87	0.484505	0.557333	0.869328	0.384668	0.529064
ACKR4	74.0246	0.215186	0.400245	0.537636	0.590828	0.7119
ACLY	3300.34	0.226379	0.148716	1.52222	0.127954	0.232322
ACMSD	534.887	-2.30093	0.346854	-6.63372	3.27328e-11	7.67337e-10
ACO1	2794.8	-1.00741	0.151351	-6.65615	2.81092e-11	6.69315e-10
ACO2	4837.16	-0.139178	0.113576	-1.22542	0.220419	0.352218
ACOD1	1.61832	3.29112	2.84755	1.15577	0.247774	0.384048
ACOT1	322.315	-0.30861	0.257302	-1.19941	0.23037	0.363812
ACOT11	239.28	-0.736964	0.214752	-3.4317	0.0005998	0.00267524
ACOT12	32.0047	-1.78144	0.92645	-1.92287	0.0544967	0.118184
ACOT13	747.76	-0.494605	0.120821	-4.0937	4.24549e-05	0.000259805
ACOT2	1339.14	-0.30259	0.189197	-1.59934	0.109745	0.20591
ACOT4	243.837	-1.26564	0.269233	-4.70092	2.58991e-06	2.15999e-05
ACOT6	2.77822	-1.1731	0.914534	-1.28273	0.199588	0.326836
ACOT7	1665.92	-0.270239	0.149911	-1.80266	0.0714412	0.146633
ACOT8	1496.8	0.00126046	0.128886	0.00977961	0.992197	0.995863
ACOT9	2113.51	0.452101	0.0881249	5.13023	2.89391e-07	2.99892e-06
ACOX1	1144.35	-0.349613	0.105448	-3.3155	0.000914793	0.00385413
ACOX2	1992.65	-0.944392	0.126413	-7.4707	7.97698e-14	2.90461e-12
ACOX3	540.324	0.797567	0.158645	5.02737	4.97261e-07	4.8991e-06
ACOXL	7.84378	1.15632	0.89158	1.29693	0.194656	0.320524
ACOXL-AS1	1.51962	-0.865473	1.34648	-0.642769	0.520374	0.652971
ACP1	5630.85	-0.309936	0.0677357	-4.57567	4.74691e-06	3.74661e-05
ACP2	1999.93	0.589044	0.1055	5.58338	2.35895e-08	3.11663e-07
ACP3	425.188	-0.593862	0.440158	-1.3492	0.177272	0.299032
ACP5	280.588	-1.26649	0.3548	-3.5696	0.000357527	0.00170527
ACP6	454.987	-0.490977	0.204455	-2.4014	0.0163327	0.0444145
ACRBP	92.0236	1.37126	0.379278	3.61545	0.00029983	0.00146405
ACRV1	6.15629	-0.000207662	0.941806	-0.000220494	0.999824	0.999842
ACSBG1	3.68468	0.773129	0.831478	0.929824	0.352462	0.496865
ACSBG2	9.71536	-1.41229	1.13657	-1.24259	0.214018	0.344375
ACSF2	1025.98	-1.77166	0.289918	-6.1109	9.90709e-10	1.7258e-08
ACSF3	685.273	0.363325	0.134866	2.69398	0.00706051	0.0221112
ACSL1	4624.39	-0.528808	0.180222	-2.9342	0.00334405	0.0117194
ACSL3	5809.53	0.136356	0.143274	0.951717	0.341241	0.485764
ACSL4	3127.09	-0.160194	0.136922	-1.16996	0.242017	0.377413
ACSL5	1386.82	-0.274172	0.161248	-1.70032	0.089071	0.174597
ACSL6	13.0214	-1.00807	0.643279	-1.56708	0.117095	0.21671
ACSM1	43.9158	0.814578	0.592365	1.37513	0.169092	0.288369
ACSM2A	3315.3	-2.31345	0.336269	-6.87977	5.99497e-12	1.5704e-10
ACSM2B	3836.03	-2.29631	0.361292	-6.35582	2.07315e-10	4.15258e-09
ACSM3	673.842	-1.12473	0.349492	-3.21817	0.00129011	0.00519178
ACSM5	287.247	-1.29876	0.281644	-4.61136	4.00051e-06	3.20403e-05
ACSM6	0.952164	-1.04016	1.59226	-0.653264	0.513586	0.647201
ACSS1	1127.86	-0.102148	0.239823	-0.425931	0.670158	0.77632
ACSS2	2245.22	-0.308155	0.102322	-3.01162	0.00259862	0.0094201
ACSS3	386.183	-1.33612	0.229412	-5.82411	5.74188e-09	8.65448e-08
ACTA1	1.43686	0.274242	1.79684	0.152624	0.878695	0.926109
ACTA2	3436.78	0.8579	0.31968	2.68362	0.00728301	0.0226565
ACTA2-AS1	4.82544	-3.23388	0.930575	-3.47514	0.000510592	0.00232349
ACTB	283907	0.967611	0.0836492	11.5675	6.02286e-31	2.77471e-28
ACTC1	33.171	0.649504	0.698691	0.929602	0.352577	0.496943
ACTG1	123509	0.606155	0.093902	6.45519	1.08085e-10	2.30901e-09
ACTG1P14	1.0369	-0.895051	1.15402	-0.775596	0.437987	0.579498
ACTG1P24	1.20516	0.270397	2.11485	0.127856	0.898263	0.939353
ACTG2	1.27095	2.1841	2.30793	0.946348	0.343971	0.488436
ACTL6A	2082.92	-0.0335359	0.0606582	-0.552866	0.580355	0.703148
ACTMAP	268.001	0.43097	0.176114	2.44711	0.0144007	0.0399764
ACTN1	3038.29	1.46616	0.264196	5.54949	2.86497e-08	3.71115e-07
ACTN1-DT	0.761311	2.20943	2.16708	1.01954	0.307947	0.450691
ACTN2	13.4807	-0.720123	0.75752	-0.950632	0.341791	0.486287
ACTN3	1.00384	2.22449	2.83258	0.785322	0.432265	0.574293
ACTN4	6266.21	0.313614	0.163223	1.92139	0.0546825	0.118506
ACTR10	7163.68	0.0219965	0.0656411	0.335103	0.737547	0.827029
ACTR1A	4471.45	0.643199	0.0746033	8.62159	6.60293e-18	4.54316e-16
ACTR1B	1508.03	0.385096	0.105123	3.6633	0.000248983	0.00124298
ACTR2	6642.64	0.0133593	0.111356	0.119969	0.904508	0.943741
ACTR3	13259.4	0.206843	0.106355	1.94484	0.0517948	0.113627
ACTR3B	181.699	-0.215799	0.244308	-0.883308	0.37707	0.521563
ACTR3C	130.199	-0.633325	0.251311	-2.52008	0.0117327	0.0337781
ACTR5	345.95	-0.266094	0.200319	-1.32835	0.184061	0.30733
ACTR6	1448.97	-0.452622	0.0921071	-4.91409	8.91964e-07	8.29057e-06
ACTR8	1231.79	0.184138	0.130091	1.41545	0.156935	0.272627
ACTRT3	83.5059	-0.20653	0.331472	-0.62307	0.533238	0.663558
ACVR1	820.977	-0.198419	0.176497	-1.12421	0.260925	0.399359
ACVR1B	261.618	-0.373875	0.187334	-1.99576	0.0459599	0.10334
ACVR1C	14.1057	-0.199897	0.848444	-0.235604	0.81374	0.88258
ACVR2A	530.444	-0.18526	0.156566	-1.18327	0.236704	0.371435
ACVR2B	182.651	-0.231685	0.208313	-1.1122	0.266053	0.404485
ACVR2B-AS1	12.0531	-0.194767	0.626128	-0.311065	0.755751	0.839627
ACVRL1	1153.76	0.636493	0.216056	2.94596	0.00321952	0.0113336
ACY1	12.5088	-1.25576	0.357629	-3.51134	0.000445853	0.00207068
ACY3	417.495	-1.49494	0.359074	-4.16332	3.13654e-05	0.000198805
ACYP1	307.423	-0.473568	0.153367	-3.0878	0.00201643	0.00755653
ACYP2	1582.47	0.211929	0.124865	1.69726	0.0896473	0.175437
ADA	258.639	1.28686	0.25463	5.05385	4.32995e-07	4.32016e-06
ADA2	2010.85	2.01132	0.284973	7.05794	1.68994e-12	4.85273e-11
ADAD2	9.88694	-0.151538	0.99866	-0.151741	0.879391	0.926475
ADAL	451.131	-0.413268	0.13702	-3.01611	0.00256041	0.00931026
ADAM10	4214.17	0.119254	0.212185	0.562028	0.574097	0.697807
ADAM11	6.20057	-0.644324	1.0358	-0.622057	0.533904	0.664114
ADAM12	204.601	0.483646	0.388994	1.24332	0.213748	0.344137
ADAM15	4737.93	1.2968	0.157605	8.22818	1.90085e-16	1.03289e-14
ADAM17	1008.4	0.517658	0.229371	2.25685	0.0240172	0.0609912
ADAM19	26.533	1.01946	0.500058	2.03868	0.0414817	0.095221
ADAM1B	8.61752	-0.999102	1.00665	-0.992501	0.320953	0.464498
ADAM20	3.43331	2.05238	1.96445	1.04476	0.296132	0.437723
ADAM21	28.002	1.474	0.774219	1.90385	0.0569292	0.122308
ADAM22	53.6682	-1.18428	0.520027	-2.27734	0.0227661	0.0583668
ADAM23	5.7717	4.03207	1.30717	3.08457	0.00203843	0.00762551
ADAM28	216.768	-1.71817	0.326068	-5.26936	1.369e-07	1.53016e-06
ADAM29	1.1364	-0.157536	2.59168	-0.0607853	0.95153	0.971424
ADAM32	17.9934	-0.278096	0.708936	-0.392272	0.694857	0.795152
ADAM33	86.3079	0.665082	0.632571	1.05139	0.293078	0.434602
ADAM7	4.44286	-2.46733	1.38464	-1.78193	0.0747604	0.152134
ADAM8	164.628	1.96853	0.475787	4.13741	3.51242e-05	0.000219703
ADAM9	9481.61	0.249691	0.16479	1.51521	0.12972	0.23488
ADAMDEC1	4.25231	-0.101181	1.55925	-0.0648906	0.948261	0.969535
ADAMTS1	7659.09	2.44314	0.298727	8.1785	2.87399e-16	1.51884e-14
ADAMTS10	89.1508	0.403901	0.286392	1.41031	0.158448	0.274535
ADAMTS12	24.0931	0.950001	0.56384	1.68488	0.0920123	0.179089
ADAMTS13	39.5218	0.230132	0.405491	0.567539	0.570348	0.695164
ADAMTS14	36.6942	0.855006	0.542371	1.57642	0.114928	0.213458
ADAMTS15	75.8575	0.813992	0.425079	1.91492	0.0555028	0.119877
ADAMTS16	216.091	-0.0558873	0.50963	-0.109662	0.912677	0.949274
ADAMTS16-DT	20.0884	-0.509055	0.60507	-0.841317	0.40017	0.544314
ADAMTS17	6.58108	-1.03179	0.813899	-1.26771	0.204902	0.333457
ADAMTS18	11.8308	-0.749878	1.1925	-0.628829	0.529461	0.660136
ADAMTS19	1004.23	-0.299431	0.190745	-1.5698	0.116462	0.215835
ADAMTS19-AS1	42.1814	0.423855	0.265305	1.59761	0.110129	0.206482
ADAMTS2	145.758	1.69931	0.482955	3.51856	0.000433891	0.00202133
ADAMTS3	27.0927	0.588075	0.916271	0.641814	0.520994	0.653358
ADAMTS4	144.942	2.5414	0.264657	9.6026	7.79536e-22	9.89217e-20
ADAMTS5	1037.58	0.111272	0.258256	0.430857	0.666572	0.773625
ADAMTS6	31.7793	-1.37323	0.430778	-3.18778	0.00143368	0.00568642
ADAMTS7	189.719	1.95871	0.344863	5.67968	1.34945e-08	1.89012e-07
ADAMTS7P3	0.857507	1.1809	1.30131	0.907474	0.364156	0.508212
ADAMTS7P4	12.9871	-0.777392	0.690256	-1.12624	0.260065	0.398416
ADAMTS8	86.1476	-0.0106897	0.382626	-0.0279377	0.977712	0.988272
ADAMTS9	2202.6	-0.344519	0.163994	-2.10081	0.0356579	0.0844505
ADAMTS9-AS1	3558.46	-0.32832	0.171281	-1.91685	0.0552573	0.119482
ADAMTS9-AS2	825.482	-1.69344	0.161009	-10.5177	7.1606e-26	1.63169e-23
ADAMTSL1	38.2839	-1.10177	0.594508	-1.85324	0.0638474	0.133976
ADAMTSL2	240.23	0.543616	0.257115	2.11429	0.0344904	0.0821721
ADAMTSL3	44.6996	0.30703	0.697816	0.439987	0.659947	0.768583
ADAMTSL4	27.0417	0.63758	0.35634	1.78924	0.0735754	0.150213
ADAMTSL4-AS1	5988.4	-0.441889	0.159509	-2.77032	0.0056002	0.0181828
ADAMTSL4-AS2	0.585359	-1.12074	1.40282	-0.798924	0.424334	0.567135
ADAMTSL5	13.4534	1.58906	0.890015	1.78543	0.0741911	0.151193
ADAP1	80.1316	0.691341	0.274475	2.51878	0.0117764	0.0338819
ADAP2	187.682	0.389723	0.320945	1.2143	0.224634	0.357114
ADAR	6184.52	0.188419	0.175009	1.07662	0.28165	0.42188
ADARB1	296.379	0.550861	0.32591	1.69022	0.0909854	0.17758
ADARB2	82.1718	-0.119537	0.501576	-0.238323	0.811631	0.881061
ADAT1	1032.98	0.661137	0.116961	5.65262	1.5802e-08	2.18303e-07
ADAT2	76.3438	-0.159024	0.281086	-0.565748	0.571565	0.696047
ADAT3	60.0684	0.674799	0.352196	1.91597	0.0553683	0.119682
ADCK1	276.102	0.298621	0.1789	1.66921	0.0950766	0.183704
ADCK2	776.415	0.45347	0.217717	2.08284	0.0372661	0.0874675
ADCK5	192.191	0.223557	0.216062	1.03468	0.300816	0.44264
ADCY1	280.259	-1.15155	0.389865	-2.95372	0.00313969	0.0110949
ADCY10	4.41339	-0.677648	0.772337	-0.877399	0.38027	0.524978
ADCY2	38.9747	0.929619	0.453156	2.05143	0.040225	0.0928896
ADCY3	214.807	1.23909	0.36586	3.38679	0.000707144	0.00308795
ADCY4	947.504	0.704662	0.256695	2.74514	0.00604858	0.0194303
ADCY5	108.151	-0.286262	0.319737	-0.895303	0.370625	0.514833
ADCY6	373.277	0.408445	0.171518	2.38135	0.0172494	0.0465136
ADCY6-DT	3.25688	-0.796027	0.771279	-1.03209	0.302031	0.444027
ADCY7	294.336	2.00005	0.277865	7.19793	6.11314e-13	1.91358e-11
ADCY8	5.77901	-2.51117	1.47607	-1.70125	0.0888956	0.174352
ADCY9	316.546	0.0956925	0.162847	0.587623	0.556785	0.683785
ADCYAP1	1212.63	1.16853	0.357533	3.26832	0.00108186	0.00445355
ADD1	8103.51	0.304223	0.101232	3.00519	0.00265416	0.00959844
ADD2	10.8498	2.11865	1.09736	1.93069	0.0535217	0.116523
ADD3	13019.2	-0.232255	0.0942298	-2.46477	0.01371	0.0383857
ADD3-AS1	42.0681	-0.54044	0.290907	-1.85778	0.0632009	0.132938
ADGRA1	4.36018	0.805637	1.39038	0.579434	0.562296	0.688239
ADGRA2	145.079	1.11484	0.382123	2.91748	0.00352868	0.012267
ADGRA3	491.222	-0.442545	0.313022	-1.41378	0.157426	0.273287
ADGRA3P1	4.83035	0.924217	1.28636	0.718475	0.472465	0.6109
ADGRB1	2.13936	3.32565	1.72113	1.93225	0.0533289	0.116187
ADGRB2	547.767	2.07019	0.258045	8.02261	1.03524e-15	5.02033e-14
ADGRB3	36.5465	0.547711	0.720886	0.759775	0.447389	0.587973
ADGRD1	544.599	0.983907	0.338531	2.9064	0.00365617	0.0126459
ADGRE1	52.3172	5.02117	0.747538	6.71695	1.85574e-11	4.53073e-10
ADGRE2	227.075	3.39236	0.553808	6.12552	9.03896e-10	1.58571e-08
ADGRE3	81.131	1.71045	0.654998	2.61138	0.00901779	0.0270588
ADGRE5	2039.26	2.13925	0.239881	8.91796	4.74944e-19	3.91635e-17
ADGRF1	142.428	-1.24405	0.385068	-3.23073	0.00123473	0.0049917
ADGRF3	15.3231	-0.603608	0.655936	-0.920223	0.357456	0.501172
ADGRF4	2.15902	-0.492954	2.07378	-0.237708	0.812108	0.881534
ADGRF5	15360.4	-0.49299	0.255358	-1.93058	0.0535345	0.116539
ADGRF5P1	2.89649	-0.495035	0.959176	-0.516104	0.605782	0.723701
ADGRG1	2379.92	0.357857	0.254382	1.40677	0.159495	0.275762
ADGRG2	20.2367	0.143898	0.816922	0.176147	0.860179	0.914463
ADGRG3	43.7794	0.477679	0.802232	0.595437	0.551551	0.67901
ADGRG5	102.746	-1.03042	0.406212	-2.53665	0.0111917	0.0324365
ADGRG6	353.752	-0.976968	0.404972	-2.41243	0.0158464	0.0433088
ADGRL1	163.998	0.655845	0.220636	2.97252	0.00295363	0.010534
ADGRL1-AS1	71.5529	0.0951075	0.199421	0.476919	0.63342	0.746307
ADGRL2	1682.35	-0.385066	0.243098	-1.584	0.113194	0.210977
ADGRL3	11.6665	-1.02875	1.06625	-0.964833	0.334629	0.478893
ADGRL4	5188.37	-0.119037	0.182856	-0.650988	0.515054	0.648584
ADGRV1	189.3	-2.29571	0.397189	-5.77989	7.4751e-09	1.10546e-07
ADH1B	463.799	-0.89163	0.567152	-1.57212	0.115923	0.214948
ADH1C	38.5053	-0.766989	0.719174	-1.06649	0.286204	0.427008
ADH4	2.29199	1.04749	1.63621	0.640195	0.522046	0.654107
ADH5	9346.97	-0.596364	0.0702435	-8.48994	2.06743e-17	1.3317e-15
ADH5P3	0.780461	-0.141555	1.50359	-0.0941445	0.924994	0.955784
ADH6	449.232	-2.16911	0.419555	-5.17004	2.34049e-07	2.49119e-06
ADHFE1	505.489	-1.46694	0.171982	-8.52964	1.46804e-17	9.60208e-16
ADI1	7894.94	-0.951162	0.14342	-6.63202	3.31117e-11	7.75362e-10
ADIG	0.59562	-3.06963	2.77913	-1.10453	0.269363	0.408088
ADIPOQ-AS1	0.551632	-0.430181	3.0088	-0.142974	0.88631	0.93145
ADIPOR1	11530	0.0990953	0.052112	1.90158	0.0572257	0.122783
ADIPOR2	448.04	-0.48013	0.217383	-2.20868	0.0271969	0.0675044
ADISSP	583.8	0.550249	0.131163	4.19515	2.72687e-05	0.000175647
ADK	1993.43	-0.371633	0.0895224	-4.15129	3.3061e-05	0.000208087
ADM	8912.87	2.26573	0.200219	11.3163	1.09005e-29	4.52948e-27
ADM2	77.7249	-0.801019	0.401668	-1.99423	0.0461268	0.103617
ADM5	10.5829	-0.408221	0.584406	-0.698523	0.48485	0.622158
ADNP	921.534	-0.385613	0.164129	-2.34945	0.018801	0.0498661
ADNP-AS1	50.2473	-0.310341	0.24644	-1.2593	0.207923	0.336976
ADNP2	339.85	0.074801	0.200857	0.37241	0.709588	0.806291
ADO	565.943	0.507555	0.188587	2.69136	0.00711616	0.0222526
ADORA1	17550.2	1.98762	0.186959	10.6313	2.13088e-26	5.31265e-24
ADORA2A	3.61941	0.0121308	0.572778	0.0211789	0.983103	0.991006
ADORA2A-AS1	64.4062	-0.794957	0.401078	-1.98205	0.0474734	0.105956
ADORA2B	77.5271	-0.166486	0.495471	-0.336016	0.736859	0.826742
ADORA3	22.4834	0.247071	0.57375	0.430625	0.666741	0.773699
ADPGK	2115.61	0.184619	0.137293	1.34471	0.178718	0.300729
ADPGK-AS1	1.64989	-0.706268	1.32682	-0.5323	0.594518	0.714747
ADPRH	1655.4	0.849998	0.196003	4.33666	1.44662e-05	9.99245e-05
ADPRHL1	90.8632	-0.358072	0.257654	-1.38974	0.164608	0.282547
ADPRM	337.34	-0.516507	0.164143	-3.14669	0.00165129	0.00639979
ADPRS	2490.17	0.805756	0.118453	6.80234	1.02931e-11	2.63443e-10
ADRA1A	1.96708	-0.83282	1.71468	-0.485698	0.627181	0.741217
ADRA1B	8.94866	-0.987008	0.670002	-1.47314	0.140713	0.250399
ADRA1D	1.57451	-0.627942	1.3354	-0.470228	0.638192	0.750571
ADRA2A	8.46582	1.91737	1.26528	1.51538	0.129677	0.234861
ADRA2B	916.302	1.16399	0.370529	3.14142	0.00168129	0.00648997
ADRA2C	17.9511	-0.88645	0.53922	-1.64395	0.100187	0.191621
ADRB1	30.8247	-0.619374	0.474369	-1.30568	0.191661	0.316701
ADRB2	79.65	1.36807	0.536443	2.55026	0.0107643	0.0313908
ADRB3	6.45215	4.19538	1.39183	3.0143	0.00257577	0.00935244
ADRM1	1263.16	0.782063	0.127488	6.1344	8.54788e-10	1.50956e-08
ADSL	2000.93	0.0108917	0.076892	0.141649	0.887357	0.932272
ADSS1	219.258	-1.38749	0.270613	-5.1272	2.94083e-07	3.04604e-06
ADSS2	845.79	-0.251241	0.101969	-2.4639	0.0137434	0.0384591
ADTRP	31.8407	-1.73537	0.579867	-2.99271	0.00276516	0.0099591
AEBP1	1772.14	0.790142	0.353347	2.23617	0.0253408	0.0638096
AEBP2	1007.51	-0.142096	0.0877177	-1.61993	0.105248	0.199126
AEN	513.129	0.931841	0.189102	4.92771	8.31979e-07	7.80142e-06
AFAP1	861.97	0.134381	0.163963	0.819585	0.412453	0.556131
AFAP1-AS1	0.611879	-1.63519	2.0348	-0.803611	0.421621	0.564649
AFAP1L1	2999.26	1.04789	0.234345	4.47156	7.76517e-06	5.7801e-05
AFAP1L2	7733.38	0.419737	0.154717	2.71293	0.00666917	0.021092
AFDN	876.706	-0.748716	0.188046	-3.98155	6.84661e-05	0.000397843
AFF1	1571.1	-0.567846	0.163475	-3.47359	0.000513551	0.00233595
AFF2	3.23472	2.86253	1.38756	2.06299	0.0391131	0.090797
AFF3	80.8383	0.224111	0.37474	0.598044	0.54981	0.677536
AFF4	1458.44	-0.291602	0.150264	-1.9406	0.0523072	0.114407
AFG1L	114.794	-0.165641	0.150155	-1.10314	0.269968	0.408917
AFG2A	174.265	-0.0610485	0.21839	-0.279539	0.779831	0.857167
AFG2B	252.255	0.0063374	0.227607	0.0278436	0.977787	0.988272
AFG3L2	1260.05	-0.377547	0.215124	-1.75502	0.0792558	0.159188
AFM	352.42	-3.23478	0.514265	-6.29009	3.17275e-10	6.06831e-09
AFMID	331.9	-0.401402	0.259077	-1.54935	0.121297	0.222595
AFP	27.4998	-2.69162	0.517801	-5.19817	2.0126e-07	2.16833e-06
AFTPH	430.049	-0.553568	0.124071	-4.46168	8.13179e-06	6.01707e-05
AFTPH-DT	25.7284	-0.012083	0.524012	-0.0230586	0.981603	0.990208
AGA	1359.3	0.0972025	0.102106	0.951977	0.341109	0.485642
AGA-DT	27.2648	0.523896	0.493654	1.06126	0.288571	0.429781
AGAP1	242.405	-0.138721	0.177434	-0.781817	0.434322	0.576088
AGAP1-IT1	0.976668	1.38325	2.10123	0.658307	0.510341	0.644411
AGAP11	0.559595	-1.44997	1.86427	-0.777768	0.436706	0.5782
AGAP2	3.96482	0.496039	0.978491	0.506943	0.612195	0.72878
AGAP2-AS1	3.82325	2.00879	0.640073	3.13838	0.00169884	0.00654221
AGAP3	694.425	0.725177	0.179131	4.0483	5.15913e-05	0.000309811
AGAP4	35.3326	-0.861273	0.359309	-2.39702	0.0165288	0.0448557
AGAP6	70.0979	-0.843544	0.257299	-3.27846	0.00104376	0.00432271
AGAP9	31.4247	-1.04074	0.394478	-2.63827	0.00833313	0.0253475
AGBL2	35.1123	-2.38302	0.557178	-4.27695	1.89474e-05	0.000127552
AGBL3	192.787	-0.381495	0.227231	-1.67889	0.0931735	0.180907
AGBL4	35.6571	-0.73254	0.452525	-1.61879	0.105493	0.199448
AGBL5	1557.39	0.135919	0.106438	1.27698	0.20161	0.329542
AGBL5-AS1	2.44018	0.964744	0.910822	1.0592	0.289508	0.430637
AGER	39.5681	0.116531	0.326331	0.357096	0.72102	0.814944
AGFG1	1096.52	-0.305527	0.245525	-1.24438	0.213359	0.343684
AGFG2	716.028	0.242439	0.150259	1.61347	0.106643	0.201119
AGGF1	2306.23	0.00231414	0.127631	0.0181315	0.985534	0.992229
AGK	1088.12	-0.12641	0.0887608	-1.42416	0.154399	0.269414
AGL	182.002	-0.961545	0.191536	-5.02019	5.16209e-07	5.07633e-06
AGMAT	719.267	-1.17137	0.452616	-2.58799	0.00965368	0.0286287
AGMO	92.9842	-2.3394	0.445497	-5.25122	1.51098e-07	1.67036e-06
AGO1	675.417	0.344661	0.15706	2.19446	0.0282025	0.0695691
AGO2	480.361	0.297593	0.139625	2.13137	0.0330584	0.0793403
AGO3	475.015	-0.0470522	0.125511	-0.374885	0.707746	0.805222
AGO4	299.305	0.0513976	0.21717	0.236669	0.812913	0.882047
AGPAT1	808.712	0.0750423	0.104458	0.718394	0.472514	0.610916
AGPAT2	1379.21	0.097033	0.172333	0.563055	0.573398	0.697317
AGPAT3	1370.98	-0.631839	0.147736	-4.2768	1.89596e-05	0.000127593
AGPAT4	366.962	0.285491	0.123036	2.32039	0.0203197	0.0530642
AGPAT5	745.185	-0.607802	0.209256	-2.90459	0.0036774	0.0127111
AGPS	1407.29	-0.176343	0.126488	-1.39414	0.163274	0.280762
AGR2	67.9983	0.876738	0.763429	1.14842	0.250794	0.387528
AGR3	9.43951	-0.13442	1.11369	-0.120698	0.90393	0.943463
AGRN	1490.41	0.801697	0.166353	4.81924	1.44105e-06	1.28045e-05
AGRP	2.49465	-2.31191	1.01158	-2.28544	0.0222868	0.0573461
AGT	499.123	-1.39272	0.474245	-2.93672	0.00331708	0.0116345
AGTPBP1	758.461	-0.304177	0.172706	-1.76124	0.078198	0.157481
AGTR1	3631.87	-0.122248	0.302318	-0.404369	0.685942	0.788697
AGTRAP	3986.21	0.204509	0.116874	1.74982	0.0801501	0.160558
AGXT	207.571	-0.820121	0.659755	-1.24307	0.213842	0.344175
AGXT2	1837.25	-2.17414	0.424303	-5.12403	2.99081e-07	3.0963e-06
AHCTF1	907.214	-0.363728	0.183504	-1.98213	0.0474649	0.105956
AHCY	1835.01	-0.506137	0.138932	-3.64305	0.000269431	0.00133273
AHCYL1	7080.36	0.0454718	0.0810155	0.561273	0.574611	0.698272
AHCYL2	1078.02	0.000773422	0.195932	0.0039474	0.99685	0.998264
AHCYP2	1.15865	2.03525	2.41728	0.841961	0.39981	0.543998
AHDC1	178.589	-0.0115611	0.189777	-0.0609195	0.951423	0.971409
AHI1	962.005	-0.584403	0.104734	-5.57987	2.40702e-08	3.17027e-07
AHI1-DT	238.585	-0.945024	0.225288	-4.19473	2.73193e-05	0.000175919
AHNAK	9416.41	0.0114408	0.137712	0.0830775	0.93379	0.960905
AHNAK2	54.7983	3.60551	1.00339	3.59332	0.000326485	0.00157605
AHR	492.812	0.127547	0.188669	0.676036	0.499018	0.634651
AHRR	46.8407	0.798344	0.576282	1.38534	0.165949	0.28437
AHSA1	3406.72	0.0490523	0.0838472	0.58502	0.558534	0.685258
AHSG	9.01824	-0.91756	0.660836	-1.38848	0.16499	0.282966
AHSP	3.22152	0.318555	1.01033	0.315299	0.752535	0.837409
AICDA	1.13428	-4.41486	3.30628	-1.33529	0.18178	0.304456
AIDA	1339.88	0.0817249	0.0952242	0.858237	0.390762	0.534984
AIDAP2	1.2463	0.86014	1.04962	0.819477	0.412514	0.556178
AIF1	19383.9	-0.62993	0.22209	-2.83638	0.00456283	0.0152637
AIF1L	23663.7	-0.323817	0.138149	-2.34397	0.0190798	0.0504794
AIFM1	2171.46	-0.990902	0.137661	-7.19812	6.10467e-13	1.91358e-11
AIFM2	760.755	1.04979	0.118018	8.89518	5.83237e-19	4.73561e-17
AIFM3	10.269	-0.518235	0.6083	-0.85194	0.394248	0.538713
AIG1	3636.24	-0.541217	0.10428	-5.19002	2.10274e-07	2.26084e-06
AIM2	18.0401	0.978907	1.1024	0.887981	0.374551	0.518758
AIMP1	1803.08	-0.425424	0.080408	-5.29082	1.21772e-07	1.38518e-06
AIMP2	628.511	-0.153038	0.103775	-1.4747	0.140293	0.249842
AIP	2433.99	0.270902	0.102368	2.64637	0.0081361	0.0248265
AIRIM	1120.65	0.00341094	0.102989	0.0331196	0.973579	0.98547
AIRN	0.930246	-1.94054	2.23733	-0.867344	0.385753	0.529908
AJAP1	333.425	-0.00495029	0.33612	-0.0147277	0.988249	0.993736
AJM1	31.405	0.145888	0.235563	0.619318	0.535707	0.665574
AJUBA	2076.48	0.917173	0.121689	7.53702	4.80828e-14	1.82611e-12
AK1	275.076	1.21512	0.156714	7.75373	8.92301e-15	3.79712e-13
AK2	4836.41	-0.245009	0.0708521	-3.45804	0.00054413	0.00245606
AK2P1	9.54463	-0.497033	0.286581	-1.73436	0.0828551	0.164947
AK3	7522.6	-0.406724	0.130232	-3.12307	0.00178976	0.00683139
AK3P3	5.75821	-1.74075	1.02298	-1.70165	0.0888213	0.174223
AK4	2751.56	-1.69385	0.254961	-6.64356	3.06189e-11	7.20973e-10
AK5	443.489	-0.474517	0.262844	-1.80531	0.0710254	0.145917
AK6	1814.7	-0.302625	0.0980266	-3.08718	0.00202068	0.00756592
AK7	138.741	-0.212083	0.273665	-0.774971	0.438357	0.579806
AK8	187.732	0.119064	0.181779	0.654995	0.512471	0.646292
AK9	472.996	-0.647017	0.129656	-4.99026	6.02966e-07	5.8294e-06
AKAP1	1085.33	0.0575156	0.125434	0.458533	0.64657	0.757315
AKAP1-DT	70.9144	-0.539118	0.230902	-2.33484	0.0195519	0.051484
AKAP10	1370.66	-0.31809	0.115589	-2.75189	0.00592519	0.0190918
AKAP11	1163.77	-0.345807	0.120605	-2.86726	0.00414042	0.014066
AKAP12	3573.41	-0.1754	0.203049	-0.86383	0.387681	0.531798
AKAP13	3140.42	-0.384643	0.13389	-2.87283	0.00406816	0.013865
AKAP14	25.1456	3.01209	0.59185	5.08928	3.5942e-07	3.65666e-06
AKAP17A	1003.58	0.376007	0.183533	2.04872	0.0404895	0.0933848
AKAP3	113.773	-0.455698	0.300896	-1.51447	0.129907	0.235117
AKAP5	106.412	0.775258	0.529059	1.46535	0.142825	0.253368
AKAP6	115.612	-0.61705	0.399691	-1.54382	0.122633	0.224502
AKAP7	196.448	-0.262475	0.211726	-1.23969	0.215089	0.345722
AKAP8	875.207	-0.287675	0.107214	-2.68318	0.00729265	0.0226773
AKAP8L	983.846	0.00995835	0.147295	0.0676082	0.946098	0.968529
AKAP9	3943.09	-0.516847	0.107474	-4.80906	1.51644e-06	1.33856e-05
AKIP1	2155.34	0.939237	0.100924	9.30633	1.32321e-20	1.37458e-18
AKIRIN1	5134.46	0.147851	0.202452	0.730301	0.465206	0.604232
AKIRIN1P1	34.6072	-3.11808	0.507379	-6.14547	7.9728e-10	1.41507e-08
AKIRIN2	1653.47	0.683041	0.121035	5.64335	1.66772e-08	2.28901e-07
AKNA	56.4021	0.635479	0.355655	1.78679	0.0739721	0.150834
AKNAD1	3.47079	-1.2987	0.998163	-1.30109	0.193227	0.318766
AKR1A1	6054.64	-0.709676	0.148607	-4.77554	1.79227e-06	1.55028e-05
AKR1B1	4285.35	0.139435	0.0924768	1.50779	0.131609	0.237407
AKR1B10	16.7676	0.0151974	0.940201	0.0161639	0.987104	0.992961
AKR1C1	255.014	-0.607254	0.293353	-2.07004	0.0384484	0.0896466
AKR1C2	134.826	-0.324677	0.368744	-0.880495	0.378591	0.523121
AKR1C3	1834.73	-1.0536	0.202239	-5.20971	1.89133e-07	2.04183e-06
AKR1C4	3.35097	-0.937079	1.44871	-0.646834	0.517739	0.650658
AKR1C7P	1.82653	0.410514	1.76083	0.233137	0.815655	0.883845
AKR1C8	9.91136	-3.27803	1.0061	-3.25814	0.00112143	0.00459669
AKR1E2	74.9742	0.406575	0.249266	1.63109	0.102871	0.195661
AKR7A2	3700.07	-0.558673	0.247909	-2.25354	0.0242253	0.061446
AKR7A3	723.607	-1.52934	0.429828	-3.55801	0.000373669	0.00177273
AKR7L	13.2317	-1.98286	0.783774	-2.52988	0.0114101	0.0329836
AKT1	731.296	0.105408	0.30654	0.343862	0.73095	0.822396
AKT1S1	622.466	0.235657	0.152771	1.54255	0.12294	0.224827
AKT2	987.453	0.527585	0.184593	2.85809	0.00426193	0.0144072
AKT3	1370.44	-0.209031	0.127188	-1.64348	0.100284	0.191772
AKT3-IT1	2.34652	-3.10699	1.22478	-2.53677	0.0111882	0.0324306
AKTIP	2690.97	-0.236793	0.0851148	-2.78204	0.00540179	0.0176169
ALAD	2228.94	-0.472865	0.106538	-4.43848	9.05969e-06	6.61588e-05
ALAS1	1770.39	0.19928	0.0860357	2.31625	0.0205445	0.053572
ALAS2	55.7289	3.64514	0.70342	5.18202	2.1949e-07	2.35159e-06
ALB	1833.23	-3.04178	0.558769	-5.44372	5.21799e-08	6.41786e-07
ALCAM	2673.43	-0.135073	0.177882	-0.759338	0.44765	0.588134
ALDH16A1	959.271	0.746242	0.271628	2.74729	0.00600902	0.0193149
ALDH18A1	1512.74	-0.111503	0.172317	-0.647083	0.517578	0.650526
ALDH1A1	3347.28	-1.16133	0.206032	-5.63665	1.73391e-08	2.37218e-07
ALDH1A2	3679.59	-0.00451508	0.229781	-0.0196495	0.984323	0.991679
ALDH1A3	14.1362	-0.150436	0.861301	-0.174662	0.861345	0.915566
ALDH1A3-AS1	9.91837	0.238091	0.783305	0.303957	0.76116	0.843514
ALDH1B1	1694.57	-0.319938	0.163676	-1.95471	0.0506175	0.111494
ALDH1L1	971.797	-1.6174	0.288007	-5.61584	1.95606e-08	2.63528e-07
ALDH1L1-AS1	6.38746	-0.700218	0.464338	-1.50799	0.131556	0.237353
ALDH1L1-AS2	26.3335	-1.67835	0.577368	-2.9069	0.00365034	0.012634
ALDH1L2	38.3879	-0.0867187	0.612447	-0.141594	0.887401	0.932272
ALDH2	4378.98	-1.11203	0.185079	-6.00839	1.87379e-09	3.10229e-08
ALDH3A1	11.7479	-0.0838165	0.862125	-0.0972209	0.922551	0.954252
ALDH3A2	3784.1	-1.12754	0.120367	-9.36752	7.42587e-21	7.98828e-19
ALDH3B1	3243.47	0.764889	0.126929	6.02611	1.6795e-09	2.80252e-08
ALDH3B2	1.52222	-0.406195	1.40791	-0.28851	0.772956	0.851997
ALDH4A1	2010.41	-1.20079	0.228503	-5.25505	1.47982e-07	1.63885e-06
ALDH5A1	536.296	-0.267779	0.255051	-1.0499	0.293762	0.435435
ALDH6A1	3983.44	-1.58836	0.206528	-7.69074	1.46291e-14	6.00813e-13
ALDH7A1	6453.81	-0.157839	0.109481	-1.44171	0.149385	0.262502
ALDH7A1P1	12.8043	-0.628427	0.23593	-2.66362	0.0077305	0.0237737
ALDH8A1	797.562	-1.55424	0.340721	-4.56161	5.07626e-06	3.96375e-05
ALDH9A1	6353.47	-0.589077	0.0823664	-7.15191	8.55774e-13	2.5908e-11
ALDOA	33946.2	0.439808	0.070651	6.22508	4.81324e-10	8.87747e-09
ALDOB	18234.7	-2.32374	0.440182	-5.27903	1.29868e-07	1.46236e-06
ALDOC	538.017	-0.487166	0.178192	-2.73394	0.00625822	0.0200127
ALG1	996.307	0.485043	0.0889217	5.45472	4.90507e-08	6.05759e-07
ALG10	48.2412	-0.335828	0.301047	-1.11553	0.264622	0.402987
ALG10B	148.293	-0.397148	0.217905	-1.82257	0.0683682	0.141584
ALG11	819.424	0.0423764	0.125418	0.33788	0.735453	0.825785
ALG12	724.39	0.905706	0.0946759	9.56637	1.1072e-21	1.38022e-19
ALG13	968.491	-0.385227	0.0887231	-4.3419	1.41255e-05	9.78581e-05
ALG14	1472.72	0.150141	0.122299	1.22765	0.219579	0.351251
ALG14-AS1	3.14456	-1.27604	1.00789	-1.26605	0.205495	0.334114
ALG1L10P	3.73908	0.287957	0.685115	0.420305	0.674263	0.779753
ALG1L11P	0.646868	1.59436	1.30606	1.22074	0.222184	0.354386
ALG1L2	7.04123	-1.95844	0.493106	-3.97165	7.13768e-05	0.000413396
ALG1L8P	1.35638	1.08139	1.1584	0.93352	0.350552	0.495061
ALG2	2770.58	0.381613	0.139151	2.74244	0.00609855	0.0195641
ALG3	1701.03	0.304459	0.0850924	3.57798	0.000346263	0.00165681
ALG5	2789.81	-0.0435401	0.0891268	-0.488518	0.625183	0.739747
ALG6	800.281	0.1308	0.140357	0.931911	0.351383	0.495872
ALG8	1745.14	-0.0303803	0.0901103	-0.337146	0.736007	0.826014
ALG9	101.399	0.454534	0.195525	2.32469	0.0200888	0.0525906
ALK	7.04996	-1.2031	0.897576	-1.34039	0.18012	0.302417
ALKAL1	2.80507	1.70836	1.13518	1.50492	0.132344	0.238551
ALKAL2	98.9077	-2.90125	0.52864	-5.48814	4.06186e-08	5.09644e-07
ALKBH1	629.405	-0.368344	0.123858	-2.97392	0.00294023	0.0104986
ALKBH2	343.244	-0.63512	0.124989	-5.0814	3.74672e-07	3.79544e-06
ALKBH3	872.823	-0.30638	0.0974151	-3.1451	0.00166032	0.00643008
ALKBH3-AS1	8.70702	-0.426546	0.367936	-1.15929	0.246337	0.382473
ALKBH4	494.492	0.448914	0.107624	4.17115	3.03071e-05	0.0001927
ALKBH5	3452.59	0.335937	0.173773	1.9332	0.0532117	0.116015
ALKBH6	12.124	-0.610236	0.424003	-1.43923	0.150087	0.263481
ALKBH7	1529.14	-0.343759	0.15276	-2.25032	0.0244287	0.0618807
ALKBH8	396.752	-0.317967	0.177766	-1.78868	0.0736662	0.150326
ALLC	4.49128	-3.00868	0.99594	-3.02095	0.00251982	0.00917527
ALMS1	237.11	-0.885758	0.200519	-4.41733	9.99265e-06	7.22006e-05
ALMS1-IT1	1.537	-1.03124	1.55989	-0.661099	0.508549	0.642961
ALOX12	36.1772	0.104876	0.282742	0.370924	0.710694	0.806948
ALOX12-AS1	113.549	-1.32116	0.204796	-6.45108	1.11058e-10	2.37013e-09
ALOX12B	2.06861	0.100964	1.59176	0.0634293	0.949425	0.970244
ALOX15	5.74216	3.00552	1.51596	1.98258	0.047414	0.10588
ALOX15B	9.14253	-0.240447	1.72099	-0.139714	0.888886	0.933032
ALOX5	425.225	2.38824	0.445223	5.36415	8.13315e-08	9.58608e-07
ALOX5AP	264.384	-0.582713	0.386277	-1.50854	0.131417	0.237162
ALOXE3	1.18396	2.84658	3.38296	0.841446	0.400098	0.54431
ALPI	11.1423	1.2525	1.27047	0.985856	0.324204	0.467669
ALPK1	497.589	-0.284017	0.151842	-1.87047	0.0614182	0.129975
ALPK2	164.999	-1.23534	0.36964	-3.342	0.000831783	0.00355314
ALPK3	388.972	0.756424	0.214685	3.52342	0.000426019	0.00198949
ALPL	586.759	-1.40032	0.321382	-4.35718	1.31748e-05	9.19026e-05
ALS2	927.796	-0.446119	0.154499	-2.88751	0.00388302	0.0133153
ALS2CL	22913.8	0.185709	0.193221	0.961124	0.33649	0.480924
ALX1	5.47571	1.14134	1.28078	0.891123	0.372863	0.517196
ALX4	3.78175	0.166356	1.85851	0.0895106	0.928676	0.957829
ALYREF	192.387	-0.191144	0.455917	-0.419252	0.675032	0.780387
AMACR	94.2102	-0.621907	0.256928	-2.42055	0.015497	0.04248
AMBP	72.524	-1.83509	0.448022	-4.09598	4.20392e-05	0.000257558
AMBRA1	546.659	0.762681	0.170206	4.48093	7.4317e-06	5.56511e-05
AMD1	2258.54	-0.254686	0.0999632	-2.5478	0.0108404	0.0315736
AMDHD1	121.836	-1.54441	0.313796	-4.92169	8.57996e-07	8.00645e-06
AMDHD2	234.669	0.336896	0.180168	1.8699	0.0614981	0.130106
AMER1	11.3232	-0.0227175	0.667279	-0.0340449	0.972841	0.984972
AMER2	12.3992	0.928023	1.21458	0.764071	0.444825	0.585584
AMER3	22.0485	0.0569223	0.656893	0.0866538	0.930947	0.959122
AMFR	2555.42	-0.10982	0.327516	-0.335313	0.737389	0.827029
AMH	3.20161	0.518619	0.98941	0.52417	0.60016	0.718942
AMIGO1	1105.19	0.859874	0.190712	4.50877	6.52056e-06	4.95672e-05
AMIGO2	11956.2	0.885343	0.207692	4.26278	2.01903e-05	0.000134952
AMMECR1	539.55	-0.362019	0.166213	-2.17804	0.0294029	0.072052
AMMECR1L	633.103	0.18877	0.150787	1.2519	0.210605	0.340204
AMN	487.355	-1.23596	0.560836	-2.20379	0.0275393	0.0682029
AMN1	325.625	-0.467258	0.118777	-3.93391	8.35763e-05	0.000475349
AMOT	1637.86	0.0269254	0.344441	0.0781711	0.937692	0.963127
AMOTL1	1118.43	1.00181	0.207316	4.8323	1.34965e-06	1.20835e-05
AMOTL2	6233.72	0.36509	0.144063	2.53425	0.0112689	0.0326289
AMPD1	0.679357	-3.18521	3.57925	-0.88991	0.373514	0.517861
AMPD2	1382.9	0.414618	0.132495	3.12931	0.00175217	0.00671409
AMPD3	296.093	0.310045	0.213319	1.45343	0.146103	0.257868
AMPH	203.682	0.721027	0.334975	2.15248	0.0313594	0.075954
AMT	2.54157	1.33171	1.11202	1.19756	0.23109	0.364678
AMY2B	70.6359	-3.16777	0.372914	-8.49463	1.98568e-17	1.28294e-15
AMZ1	15.2115	0.707702	0.791761	0.893833	0.371411	0.515654
AMZ2	4253.11	-0.077017	0.0688184	-1.11913	0.263083	0.401531
ANAPC1	418.821	-0.424229	0.242646	-1.74834	0.0804046	0.1609
ANAPC10	1105.52	-0.24604	0.109223	-2.25265	0.0242814	0.0615516
ANAPC11	3638.57	-0.0330113	0.133584	-0.24712	0.804815	0.875816
ANAPC13	6164.75	-0.00547572	0.0953765	-0.0574117	0.954217	0.973277
ANAPC15	147.656	-0.100078	0.156122	-0.641024	0.521507	0.65375
ANAPC16	7958.34	-0.100749	0.10775	-0.935026	0.349775	0.494369
ANAPC1P4	56.0401	0.635494	0.360107	1.76474	0.0776083	0.156531
ANAPC2	57.7655	-0.148574	0.400627	-0.370853	0.710747	0.806948
ANAPC4	1224.97	-0.487305	0.127026	-3.83628	0.000124913	0.000677717
ANAPC5	5552.65	-0.13305	0.0697667	-1.90707	0.056512	0.121619
ANAPC7	1422.27	0.151473	0.0870712	1.73965	0.0819212	0.163395
ANG	100.614	-0.997912	0.242683	-4.112	3.92249e-05	0.000242489
ANGEL1	905.023	0.253136	0.183911	1.3764	0.168697	0.287936
ANGEL2	1020.74	0.13969	0.094184	1.48316	0.138031	0.246792
ANGPT1	597.687	-0.868999	0.225467	-3.85422	0.000116097	0.000635581
ANGPT2	106.7	-0.320552	0.383019	-0.836909	0.402644	0.546941
ANGPT4	15.4144	0.5053	0.792332	0.637737	0.523645	0.655352
ANGPTL1	462.255	-0.541797	0.245217	-2.20946	0.0271425	0.0674093
ANGPTL2	443.865	0.648084	0.283021	2.28988	0.0220283	0.0568327
ANGPTL3	530.636	-1.7517	0.454907	-3.85068	0.000117792	0.00064386
ANGPTL4	3220.28	0.786602	0.256777	3.06337	0.0021886	0.00811563
ANGPTL5	3.34081	-0.981778	1.34998	-0.727256	0.467069	0.605724
ANGPTL6	6.71171	-1.00583	0.632799	-1.58949	0.11195	0.209119
ANGPTL7	6.45332	1.47891	1.61984	0.912995	0.361245	0.505248
ANGPTL8	5.13954	-1.09053	0.769912	-1.41643	0.156648	0.272285
ANK1	378.972	3.61049	0.341564	10.5705	4.08383e-26	9.61606e-24
ANK2	1781.96	-1.56552	0.281734	-5.55671	2.74902e-08	3.57846e-07
ANK3	744.659	-1.52164	0.204968	-7.4238	1.13809e-13	4.03993e-12
ANKAR	152.535	-1.15777	0.223888	-5.1712	2.32597e-07	2.4772e-06
ANKDD1A	215.317	0.687607	0.222173	3.09491	0.0019687	0.00739728
ANKDD1B	34.4761	-1.09875	0.49373	-2.2254	0.0260545	0.0652887
ANKEF1	246.859	-0.497494	0.193567	-2.57014	0.0101659	0.0299129
ANKFN1	1.41363	-0.386469	2.43892	-0.158459	0.874095	0.923099
ANKFY1	1501.68	0.11425	0.190932	0.598382	0.549585	0.677343
ANKH	2859.44	0.558767	0.231876	2.40977	0.0159627	0.0435705
ANKHD1	20.3683	-1.464	0.232285	-6.30262	2.92658e-10	5.64331e-09
ANKHD1-DT	22.5849	-0.161247	0.230604	-0.699237	0.484404	0.621853
ANKHD1-EIF4EBP3	13.4602	-1.14565	0.590308	-1.94077	0.0522858	0.114373
ANKIB1	837.74	-0.407381	0.105372	-3.86611	0.000110585	0.000608076
ANKK1	0.832447	-0.908836	2.50006	-0.363526	0.716212	0.81118
ANKLE1	4.86677	3.78065	1.36394	2.77186	0.00557369	0.0181134
ANKLE2	1731.22	0.0987403	0.2389	0.413312	0.679378	0.783616
ANKMY1	307.347	-0.464187	0.173768	-2.67131	0.00755564	0.0233512
ANKMY2	1811.97	-0.270778	0.105977	-2.55508	0.0106165	0.0310537
ANKRA2	517.072	-1.04888	0.145997	-7.18427	6.75684e-13	2.08733e-11
ANKRD1	13.509	-1.7905	0.703897	-2.5437	0.0109687	0.0318843
ANKRD10	2594.99	-0.746864	0.0901345	-8.28611	1.17013e-16	6.57759e-15
ANKRD11	1531.92	0.185133	0.222122	0.833474	0.404578	0.548722
ANKRD12	2869.6	-0.647362	0.0983558	-6.58184	4.64672e-11	1.07036e-09
ANKRD13A	1213.15	-0.211993	0.196944	-1.07641	0.281743	0.421957
ANKRD13B	6.73141	0.68373	0.697538	0.980205	0.326985	0.470592
ANKRD13C	1584.36	-0.0281208	0.14738	-0.190804	0.848679	0.906193
ANKRD13C-DT	605.444	0.130513	0.15831	0.824411	0.409706	0.553659
ANKRD13D	401.392	0.788455	0.161341	4.88688	1.02446e-06	9.40927e-06
ANKRD16	166.355	0.387738	0.335254	1.15655	0.247456	0.383844
ANKRD17	2715.38	-0.171333	0.12512	-1.36935	0.170891	0.290745
ANKRD18A	23.7301	-0.856509	0.567205	-1.51005	0.131031	0.236666
ANKRD18B	1.79574	0.107686	1.41945	0.0758642	0.939527	0.96428
ANKRD18DP	3.12273	2.68735	1.64924	1.62944	0.103219	0.196217
ANKRD18EP	57.5587	-0.296091	0.434778	-0.681016	0.495861	0.63204
ANKRD2	68.7932	1.48689	0.47454	3.13333	0.00172834	0.00663653
ANKRD20A1	2.83198	-1.64747	0.830605	-1.98346	0.0473161	0.105717
ANKRD20A8P	2.98281	-2.95406	1.17571	-2.51257	0.0119854	0.0343467
ANKRD22	30.0396	-0.880156	0.90094	-0.976931	0.328603	0.472343
ANKRD23	5.67391	-2.49206	0.643351	-3.87356	0.000107259	0.000592398
ANKRD24	21.6809	-0.349697	0.703774	-0.496888	0.619268	0.734594
ANKRD26	495.559	-0.664825	0.134106	-4.95746	7.14222e-07	6.78431e-06
ANKRD27	1805.55	0.019639	0.156204	0.125727	0.899948	0.940558
ANKRD28	1186.55	-0.242366	0.151941	-1.59513	0.110683	0.207207
ANKRD29	145.421	-1.13692	0.458359	-2.48042	0.0131228	0.0370106
ANKRD30B	23.975	-2.13695	0.721419	-2.96215	0.00305503	0.0108464
ANKRD31	11.6679	-0.845487	0.887898	-0.952234	0.340978	0.485521
ANKRD33B	1454.51	-0.694712	0.197462	-3.51821	0.000434465	0.00202311
ANKRD33BP1	65.9502	0.044441	0.422761	0.105121	0.91628	0.95123
ANKRD34A	39.6724	0.690714	0.326106	2.11807	0.0341693	0.0815722
ANKRD34B	1.37655	0.881628	2.435	0.362065	0.717303	0.812094
ANKRD34C	5.51956	5.06648	2.07452	2.44224	0.0145963	0.0404292
ANKRD35	29.3887	0.00799488	0.428088	0.0186758	0.9851	0.991981
ANKRD36	285.661	-2.60895	0.274546	-9.50277	2.04378e-21	2.43324e-19
ANKRD36B	255.466	-2.74293	0.220995	-12.4117	2.25669e-35	1.708e-32
ANKRD36C	318.847	-2.40949	0.295912	-8.14258	3.86952e-16	1.9952e-14
ANKRD37	320.912	0.946847	0.24154	3.92005	8.85316e-05	0.000501245
ANKRD39	158.751	0.0033721	0.16653	0.0202492	0.983845	0.991407
ANKRD40	719.684	0.644277	0.17876	3.60416	0.000313169	0.00152043
ANKRD42	676.801	0.0522782	0.145322	0.35974	0.719042	0.813253
ANKRD42-DT	79.6588	-1.71816	0.387716	-4.43149	9.3586e-06	6.80836e-05
ANKRD44	151.251	-1.14359	0.164825	-6.93822	3.97077e-12	1.06248e-10
ANKRD44-IT1	4.93481	-1.64448	0.849299	-1.93628	0.052834	0.115322
ANKRD45	81.0668	-0.16052	0.324301	-0.494973	0.620619	0.735785
ANKRD46	1987.19	-0.578482	0.0949294	-6.09381	1.10253e-09	1.89804e-08
ANKRD49	878.851	-0.968535	0.11662	-8.30506	9.97709e-17	5.69904e-15
ANKRD50	663.56	0.498426	0.186789	2.66839	0.00762149	0.0234999
ANKRD52	535.255	1.00491	0.186611	5.38506	7.24209e-08	8.63185e-07
ANKRD53	40.5441	0.980703	0.306743	3.19715	0.00138795	0.00553201
ANKRD54	914.723	-0.112185	0.210329	-0.533379	0.593771	0.714103
ANKRD55	283.206	-0.684222	0.226852	-3.01616	0.00256001	0.00931026
ANKRD6	160.322	-0.322562	0.244354	-1.32006	0.186815	0.310703
ANKRD61	3.73535	-0.926912	1.06929	-0.866851	0.386024	0.530141
ANKRD65	940.44	-0.170335	0.158519	-1.07454	0.282582	0.422826
ANKRD7	12.5121	-0.633016	0.814985	-0.776721	0.437323	0.578801
ANKRD9	264.962	0.246714	0.336339	0.733527	0.463237	0.602228
ANKS1A	2272.99	-0.455932	0.17685	-2.57807	0.00993527	0.0293611
ANKS1B	544.298	-3.22668	0.683444	-4.72121	2.34441e-06	1.97311e-05
ANKS3	639.95	0.34815	0.128904	2.70085	0.00691616	0.0217459
ANKS4B	133.55	-2.24345	0.542749	-4.1335	3.57282e-05	0.000223151
ANKS6	176.697	-0.487311	0.241838	-2.01503	0.0439014	0.0995567
ANKZF1	674.553	-0.539853	0.123862	-4.35851	1.30949e-05	9.1466e-05
ANLN	76.7495	0.830546	0.593067	1.40043	0.161386	0.27826
ANO1	320.882	0.523816	0.306877	1.70693	0.0878353	0.17272
ANO10	1950.66	-0.0366883	0.0930525	-0.394276	0.693377	0.794144
ANO2	7.84782	1.78677	1.12204	1.59243	0.111289	0.20814
ANO3	142.814	-1.9976	0.427625	-4.67138	2.9918e-06	2.45936e-05
ANO4	75.6539	0.969771	0.536677	1.80699	0.0707635	0.145538
ANO5	324.49	-0.490858	0.222011	-2.21096	0.0270383	0.0671741
ANO6	7860.39	-0.100881	0.146644	-0.68793	0.491497	0.628026
ANO7	32.2711	0.594708	0.425844	1.39654	0.162553	0.279793
ANO8	12.5113	-0.0365825	0.354485	-0.103199	0.917805	0.951948
ANO9	46.1627	-0.501179	0.510596	-0.981557	0.326318	0.46989
ANOS1	51.8741	-0.048946	0.563715	-0.0868274	0.930809	0.95908
ANP32A	1542.49	0.323258	0.168604	1.91727	0.0552041	0.119425
ANP32AP1	0.744846	-0.98549	1.02404	-0.962352	0.335873	0.480155
ANP32B	1261.32	-0.0999568	0.0973107	-1.02719	0.30433	0.446694
ANP32E	1980.08	-0.306781	0.10174	-3.01535	0.00256682	0.00932876
ANPEP	2197.97	-1.02108	0.315109	-3.2404	0.00119364	0.00484326
ANTKMT	482.255	0.178235	0.371477	0.479801	0.631369	0.744614
ANTXR1	1764.65	0.690744	0.211401	3.26747	0.00108515	0.0044636
ANTXR2	4424.25	0.788028	0.146187	5.39053	7.02487e-08	8.38238e-07
ANXA1	29299.6	0.930076	0.179382	5.18488	2.16152e-07	2.31934e-06
ANXA10	2.73649	-1.65905	1.78286	-0.930559	0.352082	0.496593
ANXA11	7826.74	0.524205	0.0896047	5.8502	4.90979e-09	7.50168e-08
ANXA13	98.053	-1.28655	0.63339	-2.03121	0.0422333	0.096549
ANXA2	128595	0.216341	0.0989643	2.18605	0.0288116	0.0708324
ANXA2R	48.8149	0.0965364	0.358665	0.269155	0.787811	0.863653
ANXA2R-AS1	46.2387	-0.235001	0.284138	-0.827066	0.408199	0.551994
ANXA2R-OT1	76.627	-0.0559358	0.227329	-0.246057	0.805638	0.876487
ANXA3	814.488	-0.470602	0.348792	-1.34924	0.177261	0.299032
ANXA4	5384.13	-0.204672	0.140244	-1.4594	0.144456	0.255705
ANXA5	30962	0.47085	0.113543	4.14687	3.37051e-05	0.000211575
ANXA6	2053.28	0.402384	0.140724	2.85939	0.00424454	0.0143576
ANXA7	10895.4	-0.261089	0.0487266	-5.35825	8.40308e-08	9.88224e-07
ANXA8	0.680757	2.0505	2.75561	0.744118	0.456805	0.596427
ANXA9	437.316	-0.660527	0.188309	-3.50767	0.000452055	0.00209627
AOAH	329.504	2.15894	0.428015	5.04408	4.55702e-07	4.52541e-06
AOC1	2495.33	-1.52571	0.456817	-3.33988	0.000838141	0.00357742
AOC2	15.7832	0.450637	0.918787	0.490469	0.623802	0.738526
AOC3	220.532	0.686366	0.374404	1.83322	0.0667698	0.13886
AOPEP	4650.94	0.0829375	0.137504	0.603164	0.5464	0.674942
AOX1	2046.68	-0.709083	0.320482	-2.21255	0.0269288	0.0669886
AP1AR	1169.3	-0.49662	0.119565	-4.15356	3.27348e-05	0.000206463
AP1B1	1816.22	0.479646	0.125786	3.81318	0.00013719	0.000737341
AP1G1	2490.29	-0.100373	0.13666	-0.734475	0.462659	0.601556
AP1G2	293.526	-0.514416	0.148325	-3.46817	0.000524011	0.00237642
AP1M1	3780.25	0.576213	0.12403	4.64575	3.38838e-06	2.75543e-05
AP1M2	564.072	-1.44118	0.279367	-5.15873	2.48631e-07	2.62531e-06
AP1S1	224.041	0.26634	0.273772	0.972853	0.330626	0.47464
AP1S2	5630.8	0.00196742	0.15914	0.0123628	0.990136	0.994724
AP1S3	1144.61	0.683762	0.211676	3.23022	0.00123694	0.00499964
AP2A1	681.821	0.479053	0.110848	4.32169	1.5484e-05	0.000106469
AP2A2	486.429	-0.0245821	0.120526	-0.203958	0.838387	0.898871
AP2B1	4586.37	0.168272	0.132306	1.27184	0.20343	0.331904
AP2B1P1	0.952235	-0.0931893	1.10109	-0.0846334	0.932553	0.960238
AP2M1	17218.6	0.225333	0.0435748	5.17118	2.32617e-07	2.4772e-06
AP2S1	1148.72	0.146305	0.135286	1.08145	0.279496	0.419664
AP3B1	2994.37	-0.195348	0.13007	-1.50187	0.133131	0.239684
AP3B2	74.5398	0.179393	0.525361	0.341467	0.732752	0.823617
AP3D1	1809.83	0.353988	0.208133	1.70077	0.0889856	0.174496
AP3M1	3278.14	0.0973684	0.113491	0.85794	0.390926	0.53514
AP3M2	2459.28	0.123144	0.122983	1.00131	0.316678	0.460037
AP3S1	3383.89	-0.135519	0.094458	-1.4347	0.151372	0.265114
AP3S2	700.148	0.424969	0.119612	3.55288	0.000381036	0.00180243
AP4B1	479.72	-0.159033	0.118607	-1.34084	0.179973	0.302242
AP4B1-AS1	1.54754	-2.18497	1.50348	-1.45327	0.146148	0.257925
AP4E1	251.685	0.367299	0.225604	1.62807	0.103509	0.196644
AP4M1	461.199	0.2892	0.122268	2.36529	0.0180157	0.0481935
AP4S1	376.359	0.203975	0.127536	1.59936	0.109741	0.20591
AP5B1	395.97	0.565928	0.267801	2.11324	0.0345802	0.0823714
AP5M1	2647.29	-0.225465	0.0896327	-2.51543	0.0118886	0.0341155
AP5S1	686.97	0.909935	0.117382	7.75194	9.04985e-15	3.83569e-13
AP5Z1	1069.15	0.886763	0.121077	7.32396	2.40752e-13	8.01154e-12
APAF1	258.436	0.293503	0.225808	1.29979	0.193673	0.319256
APBA1	238.453	0.212424	0.204914	1.03665	0.299899	0.441474
APBA2	38.2008	0.60871	0.648221	0.939047	0.347707	0.492192
APBA3	532.482	0.560161	0.108543	5.16071	2.46015e-07	2.60157e-06
APBB1	2902.53	0.301388	0.0808581	3.72737	0.00019349	0.000998888
APBB1IP	153.045	1.12614	0.347426	3.24139	0.0011895	0.00483208
APBB2	3628.22	0.118643	0.126011	0.941533	0.346432	0.490748
APBB3	294.583	-0.572402	0.129602	-4.41662	1.00257e-05	7.23717e-05
APC	1650.35	-0.272405	0.114637	-2.37624	0.01749	0.0470663
APC2	5.06652	1.11431	0.556098	2.0038	0.0450917	0.101799
APCDD1	27.8073	-0.536025	0.533527	-1.00468	0.31505	0.458176
APCDD1L	15.2809	-1.39017	0.895074	-1.55313	0.120392	0.221306
APCDD1L-DT	18.4521	-1.77302	0.691153	-2.56531	0.0103084	0.0302697
APCS	2.33457	0.700562	2.23722	0.31314	0.754174	0.83871
APEH	4360.75	0.353149	0.0748111	4.72054	2.35218e-06	1.97572e-05
APELA	8.86331	-1.79362	0.946706	-1.89459	0.0581468	0.124419
APEX1	3119.67	-0.0860787	0.085188	-1.01046	0.312277	0.455393
APEX2	987.246	0.316641	0.0945551	3.34874	0.000811786	0.00347613
APH1A	1614.97	0.404856	0.157529	2.57004	0.0101686	0.0299129
APH1B	1196.7	-0.299877	0.145611	-2.05943	0.0394527	0.091435
API5	4892.57	-0.275245	0.125709	-2.18955	0.0285569	0.070296
APIP	1232.48	-0.387789	0.120661	-3.21388	0.00130954	0.005256
APLF	246.236	0.260785	0.160036	1.62954	0.103198	0.196217
APLN	4011.01	0.202127	0.333646	0.605814	0.544638	0.673472
APLNR	12503.6	2.07645	0.297997	6.96801	3.21458e-12	8.80147e-11
APLP1	5729.93	1.26713	0.220079	5.75759	8.53208e-09	1.24956e-07
APLP2	34471.9	-0.0463015	0.100995	-0.458455	0.646626	0.757339
APMAP	10786.5	0.62711	0.0845737	7.41495	1.21672e-13	4.31182e-12
APOA1	18.0581	-1.54531	0.450511	-3.43013	0.000603287	0.00268815
APOA1-AS	3.49175	2.43649	1.00955	2.41344	0.0158028	0.0432055
APOA2	11.0821	-1.64484	0.686022	-2.39764	0.0165009	0.0447858
APOB	6.13496	-1.60118	1.03503	-1.54699	0.121864	0.223362
APOBEC2	12.8146	-2.72422	0.667902	-4.07878	4.52734e-05	0.000275721
APOBEC3A	539.189	4.25053	0.610464	6.96278	3.33615e-12	9.06943e-11
APOBEC3A_B	539.189	4.25053	0.610464	6.96278	3.33615e-12	9.06943e-11
APOBEC3B	36.2888	0.719366	0.468419	1.53573	0.124604	0.227288
APOBEC3C	2443.76	0.297053	0.103642	2.86615	0.00415496	0.0141109
APOBEC3D	69.0489	0.474661	0.281472	1.68635	0.0917281	0.178718
APOBEC3F	272.134	0.660465	0.145298	4.54559	5.47813e-06	4.25247e-05
APOBEC3G	832.532	0.53289	0.163589	3.25749	0.00112404	0.00460302
APOBEC3H	16.2991	0.335916	0.541868	0.619922	0.535309	0.665197
APOBR	18.0661	2.74106	0.80705	3.3964	0.00068279	0.00299517
APOC1	58.3889	1.17561	0.540068	2.17678	0.0294969	0.072213
APOC3	57.1305	-2.81699	0.704544	-3.99831	6.37962e-05	0.000373885
APOD	15245.2	-0.00975627	0.374959	-0.0260196	0.979242	0.989059
APOE	10893.3	-1.3467	0.446563	-3.01569	0.00256398	0.00932165
APOH	204.846	-3.2296	0.499046	-6.47156	9.69953e-11	2.09107e-09
APOL1	14634.6	0.818664	0.153306	5.34005	9.292e-08	1.08255e-06
APOL2	2942.11	1.12838	0.201078	5.61165	2.00407e-08	2.6914e-07
APOL3	3344.45	0.583012	0.155757	3.74308	0.000181779	0.000945571
APOL4	206.17	0.352489	0.391395	0.900597	0.367803	0.512154
APOL6	2999.55	0.989009	0.257636	3.83878	0.000123645	0.000672319
APOLD1	797.048	-1.10454	0.339924	-3.24938	0.00115658	0.00471806
APOM	1845.23	-2.12736	0.440042	-4.83445	1.33512e-06	1.19737e-05
APOO	1267.37	-0.179529	0.126351	-1.42087	0.155355	0.270613
APOOL	638.203	0.387301	0.154836	2.50136	0.0123717	0.0352301
APP	8528.61	1.02001	0.26611	3.83304	0.000126569	0.000685645
APP-DT	19.4821	-0.671967	0.757466	-0.887124	0.375012	0.519191
APPBP2	2765.77	-0.33644	0.109784	-3.06456	0.00217989	0.00808758
APPL1	1687.11	0.150313	0.0836879	1.79612	0.0724759	0.148354
APPL2	1633.28	-0.398845	0.131511	-3.03278	0.00242311	0.00887497
APRG1	5.25961	-2.39685	1.14871	-2.08655	0.0369289	0.0868973
APRT	2775.9	0.089676	0.135262	0.662982	0.507342	0.642078
APTR	458.89	0.0161466	0.158429	0.101917	0.918822	0.952501
APTX	1434.93	-0.22447	0.0692044	-3.24358	0.00118039	0.00480131
AQP1	34451.6	0.800361	0.250239	3.19838	0.00138202	0.0055135
AQP10	4.60155	4.43888	1.36417	3.2539	0.00113832	0.00465611
AQP11	181.851	-0.859785	0.255818	-3.36092	0.000776826	0.0033474
AQP2	1333.39	-0.46468	0.752661	-0.617383	0.536982	0.666729
AQP3	4778.66	1.09696	0.243099	4.51241	6.40965e-06	4.88433e-05
AQP4	12.4108	-1.33129	1.06753	-1.24708	0.212367	0.342554
AQP4-AS1	3.24371	-1.0695	1.05258	-1.01607	0.309594	0.452446
AQP5	3.43433	-1.31686	0.81638	-1.61304	0.106735	0.201221
AQP5-AS1	2.70849	-0.107644	0.993518	-0.108347	0.913721	0.949759
AQP6	52.0615	-1.37009	0.631701	-2.16889	0.0300912	0.0734246
AQP7	375.233	-0.387719	0.233601	-1.65975	0.096965	0.186717
AQP7B	2.22696	-0.47517	0.934729	-0.508351	0.611207	0.728048
AQP7P2	5.16321	-0.944174	0.861965	-1.09537	0.273353	0.412717
AQP9	220.987	1.5438	0.648489	2.38061	0.017284	0.0465949
AQR	1412.13	-0.402921	0.140004	-2.87792	0.00400307	0.0136717
AR	412.785	-0.29341	0.257156	-1.14098	0.253877	0.391081
ARAF	4443.97	0.422964	0.0679715	6.22267	4.88779e-10	8.99931e-09
ARAP1	1874.71	0.756653	0.159529	4.74305	2.10521e-06	1.78525e-05
ARAP2	671.479	-0.56156	0.171193	-3.28028	0.00103704	0.00429993
ARAP3	454.305	0.671324	0.237087	2.83156	0.00463222	0.0154562
ARB2A	1626.02	-0.445545	0.13804	-3.22766	0.00124808	0.0050399
ARC	170.293	-0.0371328	0.285122	-0.130235	0.896381	0.938079
ARCN1	6966.58	0.614532	0.112949	5.44081	5.30386e-08	6.50084e-07
AREG	192.381	0.65651	0.487721	1.34608	0.178278	0.30018
AREL1	1213.55	0.0930496	0.149893	0.620771	0.53475	0.664853
ARF1	40993.8	0.287914	0.0557445	5.16488	2.40593e-07	2.55188e-06
ARF3	2248.75	0.242974	0.120229	2.02092	0.0432876	0.0984072
ARF4	14910	0.290006	0.0721933	4.01707	5.89255e-05	0.000349105
ARF4-AS1	4.49503	-0.195691	0.592499	-0.330281	0.741188	0.829155
ARF5	2993.2	0.253752	0.112156	2.26249	0.0236671	0.0602612
ARF6	11541.7	0.349052	0.128045	2.72601	0.00641054	0.0203952
ARFGAP1	772.987	0.606595	0.109888	5.52012	3.38776e-08	4.32491e-07
ARFGAP2	4140.33	0.503562	0.0790026	6.37399	1.84169e-10	3.73551e-09
ARFGAP3	1889.97	-0.205806	0.0836347	-2.46077	0.013864	0.0387183
ARFGEF1	1430.53	-0.320266	0.125481	-2.5523	0.0107013	0.0312501
ARFGEF2	1096.89	-0.259927	0.130015	-1.99921	0.0455856	0.102652
ARFGEF3	135.656	0.119408	0.34833	0.342802	0.731747	0.822924
ARFIP1	2213.48	-0.0564467	0.0892443	-0.632496	0.527063	0.658153
ARFIP2	1489.91	-0.0572263	0.0932807	-0.613485	0.539556	0.668944
ARFRP1	1931.03	0.709664	0.0769837	9.21836	3.01682e-20	2.9736e-18
ARG1	13.3468	-2.24991	1.01583	-2.21485	0.0267705	0.0666494
ARG2	153.956	-1.98286	0.292074	-6.7889	1.1299e-11	2.87452e-10
ARGLU1	2645.41	-1.04414	0.0896596	-11.6457	2.41473e-31	1.19007e-28
ARGLU1-DT	1458.61	-0.408962	0.276425	-1.47947	0.139015	0.248126
ARHGAP1	4524.65	1.66663	0.11055	15.0758	2.33841e-51	4.12963e-48
ARHGAP10	265.855	-0.942404	0.287173	-3.28166	0.00103196	0.00428056
ARHGAP11A	82.769	1.64716	0.460114	3.57989	0.00034374	0.00164883
ARHGAP12	2140.41	-0.46638	0.128225	-3.6372	0.000275618	0.00135866
ARHGAP15	195.334	-0.423304	0.318545	-1.32887	0.183891	0.307167
ARHGAP17	1321.07	0.697023	0.127805	5.45379	4.93084e-08	6.08587e-07
ARHGAP18	2798.81	-0.516534	0.100173	-5.15641	2.51732e-07	2.65083e-06
ARHGAP19	1606.88	-0.606767	0.172503	-3.51743	0.000435745	0.00202818
ARHGAP20	185.906	1.17266	0.361124	3.24724	0.0011653	0.00474904
ARHGAP21	1009.08	-0.737181	0.113349	-6.50366	7.83904e-11	1.71263e-09
ARHGAP22	10.2567	2.68817	1.00828	2.66609	0.00767393	0.0236478
ARHGAP23	1419.56	0.505844	0.248077	2.03906	0.0414439	0.0951651
ARHGAP24	2899.24	-0.515025	0.139926	-3.68069	0.000232608	0.00117005
ARHGAP25	1348.06	0.0145389	0.177772	0.0817841	0.934818	0.961484
ARHGAP26	404.478	0.192081	0.211577	0.907854	0.363955	0.508032
ARHGAP26-IT1	0.866529	-0.973676	1.62273	-0.600024	0.54849	0.676538
ARHGAP27	398.933	1.31713	0.323477	4.07178	4.66544e-05	0.000283295
ARHGAP27P1-BPTFP1-KPNA2P3	5.57972	-1.28535	0.531243	-2.41952	0.0155409	0.0425837
ARHGAP28	10287	0.72309	0.183161	3.94783	7.88625e-05	0.000451081
ARHGAP29	10719.4	0.202347	0.0995317	2.03299	0.0420531	0.09622
ARHGAP29-AS1	16.8383	0.0281894	0.485195	0.0580992	0.95367	0.972952
ARHGAP30	338.84	3.0913	0.437222	7.07032	1.54577e-12	4.48126e-11
ARHGAP31	1712.7	0.891334	0.250807	3.55387	0.000379605	0.00179607
ARHGAP31-AS1	15.4874	-0.429207	0.515919	-0.831926	0.405451	0.549451
ARHGAP32	160.882	-1.20265	0.238438	-5.04386	4.56223e-07	4.52847e-06
ARHGAP33	7.08711	-1.14726	0.516084	-2.223	0.0262155	0.0655771
ARHGAP35	960.73	0.123125	0.154474	0.797057	0.425418	0.56801
ARHGAP39	41.8863	0.289527	0.264892	1.093	0.274392	0.413932
ARHGAP4	457.974	1.55427	0.215833	7.20124	5.96667e-13	1.87605e-11
ARHGAP40	15.5489	0.678358	1.08026	0.627955	0.530033	0.660539
ARHGAP42	256.291	-0.146377	0.234009	-0.625518	0.531631	0.662063
ARHGAP42-AS1	3.15442	-0.914071	1.21349	-0.753261	0.451293	0.591527
ARHGAP44	244.332	0.0342568	0.224687	0.152465	0.878821	0.926151
ARHGAP45	1666.89	1.88479	0.242146	7.78368	7.04426e-15	3.05906e-13
ARHGAP5	3795.57	-0.42259	0.101434	-4.16614	3.09798e-05	0.000196564
ARHGAP6	91.9534	-0.0413207	0.226256	-0.182628	0.85509	0.911202
ARHGAP8	11.0002	-1.36414	0.766926	-1.77871	0.0752872	0.15296
ARHGAP9	118.279	1.00683	0.397156	2.53511	0.0112412	0.0325574
ARHGDIA	1802.05	0.938405	0.100524	9.33518	1.00821e-20	1.0683e-18
ARHGDIB	17774.4	-0.00478689	0.158106	-0.0302765	0.975847	0.986844
ARHGDIG	0.862291	2.37812	1.49863	1.58686	0.112543	0.209949
ARHGEF1	1399.63	1.14689	0.149819	7.65514	1.931e-14	7.80949e-13
ARHGEF10	21.4497	-1.47919	0.316695	-4.67071	3.00154e-06	2.46474e-05
ARHGEF10L	1130.66	0.855442	0.165803	5.15939	2.47755e-07	2.61736e-06
ARHGEF11	987.255	0.193211	0.122182	1.58134	0.113801	0.211865
ARHGEF12	11602.9	0.404379	0.121309	3.33347	0.000857687	0.00364669
ARHGEF15	1788.45	1.91474	0.220262	8.69301	3.52966e-18	2.51854e-16
ARHGEF16	1210.23	-0.161913	0.203428	-0.795925	0.426076	0.568423
ARHGEF17	2503.72	0.714243	0.150785	4.73682	2.17099e-06	1.83737e-05
ARHGEF17-AS1	37.9466	0.191805	0.360146	0.532574	0.594328	0.71461
ARHGEF18	30.2501	0.271858	0.28936	0.939517	0.347466	0.491916
ARHGEF19	182.794	1.12566	0.309675	3.63498	0.000278	0.00136913
ARHGEF2	450.757	1.03552	0.162043	6.39042	1.65428e-10	3.40035e-09
ARHGEF2-AS2	4.66566	-1.04123	0.942998	-1.10417	0.269519	0.408295
ARHGEF25	27.7231	1.66319	0.478555	3.47544	0.000510023	0.00232189
ARHGEF26	3427.91	-0.302295	0.132639	-2.27908	0.022662	0.0581491
ARHGEF26-AS1	150.277	-0.556535	0.219273	-2.5381	0.0111457	0.0323164
ARHGEF28	946.977	-0.916888	0.170218	-5.38655	7.18235e-08	8.56546e-07
ARHGEF3	39178.9	0.629543	0.172286	3.65407	0.000258117	0.00128404
ARHGEF33	23.602	-0.492945	0.480561	-1.02577	0.305	0.447336
ARHGEF35	158.421	-0.00517481	0.235208	-0.022001	0.982447	0.99058
ARHGEF37	4174.18	-0.14717	0.244838	-0.60109	0.54778	0.676021
ARHGEF38	45.9282	-1.49659	0.323062	-4.63253	3.61232e-06	2.91628e-05
ARHGEF39	45.0012	-1.56567	0.417169	-3.75308	0.000174672	0.000913088
ARHGEF4	10.2725	-1.62463	0.805834	-2.01608	0.0437912	0.09936
ARHGEF40	2310.06	0.960834	0.141094	6.80988	9.76769e-12	2.5121e-10
ARHGEF5	223.261	-0.015079	0.168219	-0.0896388	0.928574	0.95777
ARHGEF6	954.363	0.099706	0.240423	0.414711	0.678354	0.7829
ARHGEF7	1018.65	0.0571271	0.156691	0.364584	0.715422	0.810587
ARHGEF7-AS2	0.539453	-0.0336021	3.04225	-0.0110451	0.991187	0.995339
ARHGEF9	544.569	-0.240683	0.124003	-1.94094	0.0522655	0.11434
ARID1A	1076.48	0.218743	0.148292	1.47508	0.14019	0.24974
ARID1B	1246.39	-0.378891	0.12225	-3.09932	0.00193965	0.00730625
ARID2	978.136	-0.438214	0.121673	-3.60157	0.000316303	0.00153494
ARID3A	194.997	0.676318	0.18222	3.71155	0.000205994	0.00105496
ARID3B	204.674	0.6012	0.210081	2.86175	0.00421312	0.0142718
ARID4A	1394.26	-0.536043	0.0979799	-5.47095	4.47626e-08	5.56369e-07
ARID4B	2641.85	-0.21623	0.0884946	-2.44342	0.0145487	0.0403187
ARID5A	733.363	1.3557	0.146154	9.2758	1.76293e-20	1.79615e-18
ARID5B	4587.05	-0.69317	0.111424	-6.22102	4.93947e-10	9.08657e-09
ARIH1	1225.89	-0.0819735	0.112399	-0.729308	0.465813	0.604798
ARIH2	2950.36	0.248099	0.0814377	3.04649	0.00231529	0.00853463
ARK2C	22.9907	-0.789278	0.659044	-1.19761	0.231069	0.364678
ARK2N	1615.59	0.0151179	0.149733	0.100966	0.919578	0.952661
ARL1	6788.77	-0.303167	0.0662952	-4.57298	4.80832e-06	3.78662e-05
ARL10	68.6445	0.446273	0.280283	1.59223	0.111334	0.208169
ARL11	45.985	2.98	0.540147	5.51702	3.44801e-08	4.39388e-07
ARL13A	1.27329	0.0755709	1.49505	0.0505474	0.959686	0.976833
ARL13B	1095.18	-0.157414	0.0947457	-1.66143	0.0966264	0.186206
ARL14	0.743236	-2.79676	2.86774	-0.975246	0.329438	0.473255
ARL14EP	2052.01	-0.31189	0.0838523	-3.71952	0.000199603	0.00102595
ARL15	1998.31	-0.322957	0.147751	-2.18582	0.028829	0.070867
ARL16	1685.29	0.307299	0.122109	2.51659	0.0118495	0.034021
ARL17A	46.9326	-0.183074	0.251437	-0.72811	0.466546	0.605342
ARL17B	46.9326	-0.183074	0.251437	-0.72811	0.466546	0.605342
ARL2	2449.29	0.17922	0.121312	1.47735	0.139582	0.248907
ARL2BP	99.0496	-0.134405	0.160547	-0.83717	0.402497	0.546812
ARL3	3333.33	-0.385196	0.123154	-3.12774	0.00176154	0.00674324
ARL4A	682.566	-0.393872	0.160021	-2.46137	0.0138406	0.0386646
ARL4C	175.753	1.3036	0.441606	2.95195	0.00315775	0.0111513
ARL4D	1109.74	0.461041	0.148106	3.11292	0.00185245	0.0070328
ARL5A	965.293	-0.282013	0.126966	-2.22116	0.0263399	0.065817
ARL5B	540.776	-0.366144	0.139236	-2.62967	0.00854669	0.0258523
ARL6	1075.83	-0.304473	0.134623	-2.26168	0.0237173	0.06036
ARL6IP1	7699.9	-0.358519	0.0869418	-4.12366	3.72895e-05	0.000232082
ARL6IP4	2.41498	-0.992944	0.65259	-1.52154	0.128124	0.232545
ARL6IP5	13043.4	0.0717294	0.0948942	0.755888	0.449716	0.590117
ARL6IP6	1166.37	-0.0988326	0.102184	-0.9672	0.333444	0.47747
ARL8A	455.875	0.0204557	0.184403	0.110929	0.911672	0.948677
ARL8B	5420.6	0.0494528	0.0875087	0.565119	0.571993	0.696248
ARL9	5.83295	-0.0846239	1.17688	-0.0719053	0.942677	0.966297
ARLNC1	8.39741	-0.305145	1.07511	-0.283826	0.776544	0.854892
ARMC1	2233.56	-0.239352	0.0725868	-3.29746	0.000975635	0.00407482
ARMC10	1827.1	-0.0162771	0.294375	-0.0552937	0.955904	0.974294
ARMC12	11.4047	-0.466785	0.72633	-0.642662	0.520444	0.653004
ARMC2	107.475	-0.592057	0.191714	-3.08823	0.0020135	0.0075469
ARMC3	24.6851	0.427188	0.644829	0.662483	0.507662	0.642288
ARMC5	443.594	0.887939	0.210889	4.21045	2.54861e-05	0.000165523
ARMC6	1062.69	1.10883	0.0882997	12.5576	3.61195e-36	3.06178e-33
ARMC7	161.772	0.672604	0.187101	3.59487	0.000324559	0.0015687
ARMC8	2807.55	-0.184034	0.105878	-1.73818	0.0821795	0.163756
ARMC9	645.01	0.810949	0.1604	5.0558	4.28595e-07	4.28232e-06
ARMCX1	1816.46	-0.278899	0.0654263	-4.26279	2.01888e-05	0.000134952
ARMCX2	899.735	0.350317	0.142489	2.45856	0.0139496	0.0389128
ARMCX3	10470.3	0.2128	0.0986485	2.15715	0.0309937	0.0751766
ARMCX4	180.477	-1.89634	0.206999	-9.16111	5.13681e-20	4.81678e-18
ARMCX5	505.824	-0.226767	0.1365	-1.6613	0.0966533	0.186232
ARMCX5-GPRASP2	1058.31	0.137434	0.153434	0.895721	0.370402	0.514759
ARMCX6	737.585	0.136593	0.0696104	1.96225	0.0497336	0.10997
ARMH1	11.3388	0.0748358	0.665606	0.112433	0.91048	0.947969
ARMH3	887.466	1.08143	0.131499	8.22388	1.97024e-16	1.06513e-14
ARMH4	31282.2	0.503154	0.139052	3.61847	0.000296351	0.00145074
ARMS2	5.63062	-0.671996	1.02629	-0.654783	0.512608	0.646426
ARMT1	1499.59	-0.455013	0.113815	-3.99783	6.3925e-05	0.000374537
ARNT	4215.82	-0.11948	0.14372	-0.831336	0.405784	0.549762
ARNT2	968.235	0.0258568	0.247488	0.104477	0.916791	0.951358
ARNT2-DT	38.2349	-0.279967	0.398102	-0.703255	0.481897	0.620058
ARPC1A	5732.33	-0.0361663	0.0623619	-0.579942	0.561953	0.688038
ARPC1B	3085.56	1.3881	0.145756	9.52346	1.67509e-21	2.02615e-19
ARPC2	23581.3	0.351098	0.0756129	4.64337	3.42778e-06	2.78579e-05
ARPC3	7837.53	0.134977	0.0987248	1.36721	0.171561	0.291604
ARPC4	2090.9	0.512491	0.102627	4.99372	5.92268e-07	5.73907e-06
ARPC5	16642.5	0.383283	0.0801689	4.78094	1.74475e-06	1.51288e-05
ARPC5L	2003.91	0.276329	0.0913222	3.02586	0.00247923	0.00904768
ARPIN	615.543	1.12509	0.135051	8.33087	8.02537e-17	4.64682e-15
ARPP19	8071.57	0.456478	0.109723	4.16027	3.17866e-05	0.000201021
ARPP21	43.4037	2.11901	0.6331	3.34703	0.000816813	0.00349624
ARR3	6.48827	-1.15588	0.794906	-1.45411	0.145916	0.257645
ARRB1	1679.56	0.769204	0.125523	6.12799	8.89987e-10	1.5626e-08
ARRB2	222.314	0.973087	0.263544	3.69231	0.000222223	0.00112637
ARRDC1	751.404	0.589872	0.117524	5.01917	5.18954e-07	5.09859e-06
ARRDC1-AS1	564.677	0.509434	0.116639	4.36761	1.25615e-05	8.81032e-05
ARRDC2	2169.37	-2.22542	0.2638	-8.43604	3.28283e-17	2.04017e-15
ARRDC3	2494.73	0.255226	0.18703	1.36463	0.172371	0.292746
ARRDC3-AS1	11.4556	-0.790831	0.388455	-2.03583	0.041767	0.0957617
ARRDC4	27679	-0.345963	0.315089	-1.09799	0.272211	0.411344
ARSA	1142.88	1.00426	0.140224	7.16182	7.96158e-13	2.41722e-11
ARSB	932.173	0.398113	0.228951	1.73886	0.0820602	0.163611
ARSD	1556.4	0.20786	0.166999	1.24468	0.213251	0.343614
ARSF	45.9347	-1.41096	0.766446	-1.84092	0.0656337	0.137008
ARSFP1	1.89762	-0.966127	1.52788	-0.632334	0.527169	0.658247
ARSG	192.221	0.330222	0.172868	1.91026	0.0561002	0.120845
ARSI	60.4909	2.34361	0.619263	3.78451	0.000154009	0.000816826
ARSJ	529.955	0.0743321	0.218086	0.340838	0.733226	0.8239
ARSK	709.761	0.0410962	0.129934	0.316285	0.751786	0.837045
ARSL	369.662	-1.44961	0.415504	-3.48881	0.000485182	0.00222554
ART1	4.22488	0.342892	0.885621	0.387177	0.698625	0.798109
ART3	9.20788	-0.50977	0.977991	-0.521242	0.602198	0.72072
ART4	281.55	-0.694415	0.351915	-1.97324	0.0484677	0.107744
ART5	19.5863	-0.796687	0.623117	-1.27855	0.201055	0.328838
ARTN	4.45681	-1.59015	0.925294	-1.71854	0.085699	0.169415
ARV1	1684.2	-0.318901	0.0885627	-3.60085	0.000317179	0.00153778
ARVCF	511.056	1.09326	0.194284	5.62712	1.83242e-08	2.48609e-07
AS3MT	0.84223	-0.0732243	0.948532	-0.0771975	0.938466	0.963518
ASAH1	20215.2	-0.154969	0.0860172	-1.80161	0.0716069	0.146903
ASAH1-AS1	19.032	-0.495782	0.446482	-1.11042	0.266818	0.405196
ASAH2	58.0926	-0.142765	0.468771	-0.304552	0.760707	0.84332
ASAH2B	367.868	0.281678	0.207158	1.35973	0.173916	0.294742
ASAP1	1327.3	0.488614	0.198846	2.45725	0.0140005	0.039024
ASAP1-IT2	7.40812	-0.976577	0.943485	-1.03507	0.300634	0.442433
ASAP2	178.54	0.0364756	0.410634	0.0888275	0.929219	0.958295
ASAP3	410.077	-0.0176559	0.201446	-0.0876458	0.930158	0.958704
ASB1	770.291	0.199375	0.137734	1.44753	0.147748	0.260337
ASB10	3.19216	0.0271184	1.14642	0.0236548	0.981128	0.990021
ASB11	2.15227	-0.475449	0.924392	-0.514337	0.607017	0.724441
ASB12	12.1509	0.437044	0.665566	0.65665	0.511406	0.645294
ASB13	1495.47	-0.206427	0.114765	-1.7987	0.0720667	0.147659
ASB14	13.6138	-1.68375	0.352911	-4.77103	1.83283e-06	1.58213e-05
ASB15	52.6697	-2.82228	0.770288	-3.66393	0.000248378	0.00124046
ASB15-AS1	0.646646	-1.90401	1.46682	-1.29805	0.194269	0.320037
ASB16	35.3958	2.44686	0.431471	5.67097	1.41988e-08	1.97961e-07
ASB16-AS1	159.622	0.693973	0.225251	3.08089	0.00206384	0.00770693
ASB17	0.829581	2.32976	2.79554	0.833385	0.404628	0.548722
ASB2	16.8581	3.11887	0.812284	3.83963	0.000123219	0.000670415
ASB3	52.2937	-0.326063	0.18012	-1.81026	0.0702558	0.144845
ASB4	1.87523	0.903842	1.69665	0.53272	0.594227	0.71453
ASB5	5.24919	-1.73878	1.46185	-1.18944	0.234268	0.368623
ASB6	868.591	1.00967	0.104157	9.69368	3.20761e-22	4.53171e-20
ASB7	502.363	-0.311639	0.164195	-1.89799	0.0576978	0.123646
ASB8	2245.43	0.0315297	0.0863632	0.365083	0.71505	0.810382
ASB9	428.898	-0.86189	0.201739	-4.27231	1.9346e-05	0.000129905
ASCC1	1968.4	-0.0468344	0.0938932	-0.498805	0.617916	0.733607
ASCC2	3701.03	0.42647	0.0881288	4.83917	1.30383e-06	1.1713e-05
ASCC3	911.698	-0.273853	0.134767	-2.03205	0.0421487	0.0963762
ASCL2	12.101	0.796699	0.606215	1.31422	0.188773	0.312908
ASCL5	1.65185	1.54338	1.02855	1.50053	0.133476	0.240243
ASF1A	2151.16	-0.0851752	0.0958091	-0.889009	0.373998	0.518227
ASF1B	98.2307	2.24941	0.409463	5.49356	3.93904e-08	4.9629e-07
ASGR1	23.5348	2.43985	0.603187	4.04494	5.23373e-05	0.000313846
ASGR2	19.8749	-0.0687761	0.614121	-0.111991	0.91083	0.948148
ASH1L	1775.06	-0.789091	0.130127	-6.06399	1.32788e-09	2.24764e-08
ASH1L-AS1	41.6099	-0.478711	0.263533	-1.81651	0.0692921	0.143192
ASH2L	2403.41	0.272037	0.0928081	2.93118	0.00337677	0.0118165
ASIC1	6.43682	0.698353	1.0895	0.640987	0.521531	0.65375
ASIC2	9.58658	0.87763	1.09652	0.800376	0.423493	0.566442
ASIC3	1.66879	-2.134	1.67346	-1.2752	0.202238	0.330365
ASIC4	3.63573	0.281971	1.2874	0.219023	0.826632	0.890775
ASIP	1.8974	-1.71172	0.773805	-2.21208	0.026961	0.0670503
ASL	742.582	-0.308334	0.138954	-2.21895	0.0264898	0.0660982
ASMTL	2247.59	0.274351	0.0997918	2.74924	0.00597342	0.0192243
ASNS	687.215	0.0319176	0.164425	0.194116	0.846085	0.904517
ASNSD1	2043.07	-0.52856	0.108028	-4.89281	9.94047e-07	9.15111e-06
ASNSP3	0.539577	1.70931	3.40763	0.501612	0.61594	0.731818
ASPA	345.321	-1.27863	0.217196	-5.88699	3.93293e-09	6.12844e-08
ASPDH	330.026	-1.68299	0.502863	-3.3468	0.000817488	0.00349843
ASPG	413.708	0.0996289	0.275168	0.362066	0.717303	0.812094
ASPH	2369.86	-0.299267	0.14012	-2.13579	0.0326969	0.0786419
ASPHD1	110.902	2.65376	0.358616	7.39998	1.36201e-13	4.77876e-12
ASPHD2	31.7262	0.248912	0.527388	0.471972	0.636947	0.749501
ASPM	49.9997	0.142112	0.632257	0.224769	0.822159	0.88774
ASPN	318.85	0.437133	0.311652	1.40263	0.160727	0.27748
ASPRV1	125.291	0.154583	0.221247	0.69869	0.484746	0.6221
ASPSCR1	842.422	0.409793	0.105708	3.87664	0.000105909	0.000586623
ASRGL1	287.513	-0.450777	0.275423	-1.63667	0.101699	0.193833
ASS1	8589.42	-1.58577	0.23711	-6.6879	2.26389e-11	5.45186e-10
ASS1P1	3.80028	-0.514356	1.13486	-0.453232	0.650382	0.760855
ASS1P10	10.556	4.44661	1.6464	2.7008	0.00691721	0.021746
ASS1P11	1.02119	1.46862	1.10677	1.32694	0.184528	0.307866
ASS1P12	4.60074	-0.0103837	1.08762	-0.00954726	0.992383	0.995974
ASS1P13	0.822222	-2.56251	1.12256	-2.28273	0.0224461	0.0576998
ASS1P2	2.34766	-2.77553	1.80179	-1.54043	0.123456	0.225529
ASS1P3	1.54634	-1.41486	1.26157	-1.12151	0.26207	0.400619
ASS1P9	0.705918	0.237019	1.16483	0.20348	0.83876	0.899089
ASTE1	507.413	-0.544796	0.123523	-4.41049	1.03135e-05	7.41899e-05
ASTILCS	1.50335	0.16956	1.74559	0.0971361	0.922618	0.954252
ASTL	0.679125	-1.94921	2.38057	-0.818802	0.412899	0.55652
ASTN1	11.7603	0.969305	1.2885	0.752276	0.451885	0.592024
ASTN2	134.581	-0.694197	0.275618	-2.51869	0.0117791	0.0338819
ASXL1	736.702	-0.195701	0.119369	-1.63946	0.101117	0.192947
ASXL2	747.901	0.0814408	0.131257	0.62047	0.534948	0.665022
ASXL3	14.36	-0.713581	0.771611	-0.924794	0.355073	0.499148
ATAD1	5337.23	-0.335009	0.104629	-3.20188	0.00136534	0.00545314
ATAD2	237.08	-0.774206	0.271989	-2.84646	0.00442078	0.0148589
ATAD2B	263.503	-1.03318	0.229966	-4.49276	7.03057e-06	5.30031e-05
ATAD3A	440.411	1.00672	0.208392	4.83089	1.35923e-06	1.21642e-05
ATAD3B	118.276	0.378358	0.176818	2.13981	0.0323698	0.0779878
ATAD3C	185.322	0.656001	0.246343	2.66296	0.00774567	0.0238031
ATAD5	39.3147	-1.05364	0.365261	-2.88463	0.00391879	0.0134272
ATAT1	79.4152	-1.02431	0.189258	-5.41223	6.22451e-08	7.50341e-07
ATE1	1579.31	-0.299084	0.142986	-2.09171	0.0364646	0.0859862
ATF1	610.06	-0.608873	0.117516	-5.1812	2.20459e-07	2.36078e-06
ATF2	2463.8	-0.524434	0.133138	-3.93902	8.18163e-05	0.000466591
ATF3	292.384	-1.59986	0.264567	-6.04708	1.47496e-09	2.48074e-08
ATF4	6765.29	-0.29419	0.127101	-2.31462	0.020634	0.053759
ATF5	101.978	-0.0150253	0.234792	-0.063994	0.948975	0.970124
ATF6	4225.66	0.147998	0.0789429	1.87475	0.060827	0.128972
ATF6B	266.546	-0.113837	0.210573	-0.540605	0.58878	0.709872
ATF7	562.79	0.0845708	0.155307	0.544539	0.586071	0.707532
ATF7-NPFF	0.832786	-3.09329	1.23161	-2.51158	0.0120194	0.0344209
ATF7IP	2355.93	-0.264579	0.123355	-2.14485	0.0319648	0.0771788
ATF7IP2	544.779	-0.337298	0.142189	-2.37219	0.0176832	0.0475019
ATG10	690.555	0.240271	0.113556	2.11589	0.0343542	0.0819214
ATG101	545.614	0.628482	0.0925993	6.78711	1.144e-11	2.9069e-10
ATG12	1689.9	0.0900042	0.12905	0.697439	0.485528	0.622802
ATG13	3991.09	0.56579	0.0967006	5.85095	4.88771e-09	7.47332e-08
ATG14	482.074	0.0260585	0.164515	0.158396	0.874145	0.923105
ATG16L1	977.167	0.0375716	0.117175	0.320646	0.748479	0.834742
ATG16L2	291.435	-0.308517	0.301377	-1.02369	0.305982	0.448435
ATG2A	143.013	0.19131	0.223713	0.855158	0.392463	0.536898
ATG2B	536.184	-0.481576	0.191832	-2.51041	0.0120591	0.0345206
ATG3	4873.56	-0.00514876	0.0685842	-0.0750722	0.940157	0.964553
ATG4A	1274.87	0.13788	0.102385	1.34668	0.178084	0.29995
ATG4B	2278.61	0.28078	0.0782456	3.58844	0.000332658	0.00160148
ATG4C	761.163	-0.250183	0.122692	-2.03911	0.0414392	0.0951648
ATG4D	574.599	0.204441	0.231221	0.884182	0.376598	0.520944
ATG5	1102.81	-0.366952	0.0938674	-3.90926	9.25808e-05	0.000521108
ATG7	1130.14	0.233249	0.134819	1.73008	0.0836159	0.166156
ATG9A	3406.33	0.90888	0.113708	7.99311	1.31575e-15	6.33712e-14
ATG9B	23.8545	1.81069	0.358296	5.05361	4.33547e-07	4.32364e-06
ATIC	2979.69	-0.00764804	0.101827	-0.0751083	0.940129	0.964553
ATL1	1403.35	0.48155	0.122669	3.92561	8.65116e-05	0.000490989
ATL2	1193	-0.643594	0.127192	-5.06003	4.19185e-07	4.19621e-06
ATL3	2471.22	0.965996	0.151574	6.3731	1.85249e-10	3.74956e-09
ATM	615.634	-0.475317	0.158842	-2.99239	0.00276802	0.00996769
ATMIN	1260.97	-0.488587	0.19872	-2.45867	0.0139452	0.0389056
ATN1	379.615	0.197206	0.216569	0.910593	0.36251	0.506582
ATOH7	6.55715	-2.52376	0.759244	-3.32405	0.000887212	0.0037536
ATOH8	1114.23	-1.21574	0.222226	-5.47071	4.48238e-08	5.56803e-07
ATOSA	943.927	-0.47401	0.119578	-3.96401	7.3701e-05	0.000424999
ATOSB	870.116	1.07121	0.157413	6.80504	1.0102e-11	2.5918e-10
ATOX1	4050.85	0.200063	0.157259	1.27219	0.203305	0.331776
ATP10A	5353.11	1.02607	0.184588	5.55868	2.71826e-08	3.54277e-07
ATP10B	1.16861	-0.16608	2.60271	-0.0638106	0.949121	0.97018
ATP10D	1871.89	-0.730761	0.17428	-4.19303	2.75252e-05	0.000177191
ATP11A	1116.81	0.0524587	0.172846	0.303499	0.761509	0.843856
ATP11A-AS1	3.74486	0.310748	1.18704	0.261785	0.793488	0.867857
ATP11AUN	0.562654	-0.558784	2.07738	-0.268985	0.787941	0.863704
ATP11B	919.231	-0.285953	0.150124	-1.90477	0.0568097	0.122125
ATP11C	792.761	-0.557888	0.160357	-3.47903	0.000503225	0.0022939
ATP12A	16.555	-2.75962	1.22346	-2.25559	0.0240966	0.0611636
ATP13A1	1862.34	1.10213	0.250249	4.40413	1.06208e-05	7.60903e-05
ATP13A2	2202.16	1.34693	0.233653	5.76464	8.18327e-09	1.20251e-07
ATP13A3	1861.18	0.0524291	0.225501	0.232501	0.816149	0.8842
ATP13A4	6.074	2.13202	1.29796	1.64259	0.100468	0.192046
ATP13A5	0.737488	-1.80969	2.45476	-0.737219	0.460989	0.600263
ATP1A1	4590.06	-0.374143	0.12761	-2.93193	0.00336861	0.0117899
ATP1A1-AS1	122.804	-1.12714	0.250304	-4.5031	6.69699e-06	5.07773e-05
ATP1A2	906.905	1.13885	0.200872	5.66951	1.43203e-08	1.99393e-07
ATP1A3	8.09591	-0.501797	0.889722	-0.563993	0.572759	0.6969
ATP1A4	5.63272	-0.737134	1.11223	-0.66275	0.507491	0.642151
ATP1B1	8242.64	0.470078	0.212771	2.20932	0.0271527	0.0674192
ATP1B2	271.875	0.230807	0.246855	0.93499	0.349793	0.494369
ATP1B3	7214.9	0.461465	0.129193	3.57191	0.000354386	0.00169224
ATP23	311.015	-0.862012	0.177935	-4.84453	1.26914e-06	1.14498e-05
ATP2A1	1.13947	-1.43787	1.4038	-1.02427	0.305708	0.448119
ATP2A1-AS1	2.97264	0.332358	0.612887	0.542282	0.587624	0.708801
ATP2A2	2604.51	0.835978	0.178384	4.6864	2.78052e-06	2.30323e-05
ATP2A3	921.819	1.75427	0.292007	6.00762	1.88269e-09	3.10974e-08
ATP2B1	2445.85	-0.332458	0.0808113	-4.114	3.88859e-05	0.000241027
ATP2B1-AS1	145.877	-0.144907	0.184286	-0.786316	0.431683	0.573858
ATP2B2	0.680454	0.838685	2.3633	0.354879	0.72268	0.816454
ATP2B3	1.54611	3.23367	1.62956	1.98438	0.047213	0.105542
ATP2B4	1887.95	0.0976844	0.153897	0.634738	0.525599	0.656798
ATP2C1	2696.69	0.0876117	0.0902958	0.970275	0.33191	0.47587
ATP2C2	19.3295	-1.49697	0.601985	-2.48672	0.0128928	0.0364467
ATP2C2-AS1	1.16689	0.327786	1.44231	0.227264	0.820218	0.88675
ATP4B	10.3852	-1.18623	0.716751	-1.655	0.0979238	0.188151
ATP5F1A	23841.6	-0.554026	0.0623711	-8.88274	6.52337e-19	5.23649e-17
ATP5F1AP3	3.70993	0.460777	0.841826	0.547354	0.584136	0.706143
ATP5F1B	47173.7	-0.336249	0.0596619	-5.63592	1.74129e-08	2.3792e-07
ATP5F1C	12162.1	-0.424051	0.0747485	-5.67304	1.40283e-08	1.95842e-07
ATP5F1CP1	1.88105	-0.649838	0.595089	-1.092	0.274833	0.414361
ATP5F1D	2045.85	-0.118648	0.307678	-0.385624	0.699775	0.798666
ATP5F1E	9641.2	0.0353006	0.152559	0.23139	0.817012	0.884747
ATP5IF1	8200.62	-0.30873	0.117829	-2.62015	0.00878906	0.0264721
ATP5MC1	3339.68	-0.0961048	0.141522	-0.679082	0.497086	0.632953
ATP5MC2	6192.99	-0.100888	0.136069	-0.741453	0.458419	0.597982
ATP5MC3	11622.2	-0.367614	0.119078	-3.08717	0.00202072	0.00756592
ATP5ME	809.515	-0.390736	0.215465	-1.81345	0.0697622	0.144052
ATP5MF	988.108	-0.0733706	0.198468	-0.369685	0.711617	0.807615
ATP5MF-PTCD1	0.916683	0.0466152	1.6853	0.0276599	0.977933	0.988272
ATP5MG	4442.98	-0.395433	0.125448	-3.15216	0.0016207	0.00629622
ATP5MGL	2.45932	-1.31818	0.697138	-1.89085	0.0586449	0.125232
ATP5MJ	4867.78	-0.233494	0.139531	-1.67343	0.0942433	0.18246
ATP5MK	3834.19	-0.322324	0.155607	-2.07139	0.038322	0.0894405
ATP5PB	9941.44	-0.262739	0.0666253	-3.94353	8.02914e-05	0.000458388
ATP5PD	2205.8	-0.339979	0.146376	-2.32264	0.0201985	0.0528323
ATP5PF	5652.19	-0.329698	0.138929	-2.37313	0.0176378	0.04741
ATP5PO	1010.89	-0.428754	0.164259	-2.61023	0.00904815	0.0271368
ATP6	47333.9	-1.83708	0.224347	-8.18853	2.64434e-16	1.40097e-14
ATP6AP1	16564.5	0.787317	0.107297	7.33776	2.17199e-13	7.29458e-12
ATP6AP1-DT	156.724	0.451953	0.19472	2.32104	0.0202847	0.053013
ATP6AP2	20956.6	-0.0179025	0.0827531	-0.216336	0.828726	0.8922
ATP6V0A1	3019.54	0.446641	0.166958	2.67517	0.00746918	0.023138
ATP6V0A2	498.596	0.435721	0.186195	2.34014	0.0192767	0.0509144
ATP6V0A4	370.183	-2.30985	0.463436	-4.98418	6.22236e-07	5.99111e-06
ATP6V0B	10605.2	0.556506	0.126731	4.39125	1.12701e-05	8.01336e-05
ATP6V0D1	7803.94	0.399453	0.0698571	5.71815	1.07691e-08	1.53683e-07
ATP6V0D1-DT	40.306	0.16338	0.33657	0.485427	0.627374	0.741376
ATP6V0D2	192.922	-2.29631	0.534866	-4.29325	1.76078e-05	0.000119406
ATP6V0E1	10539.5	-0.109878	0.104254	-1.05394	0.29191	0.433234
ATP6V0E2	1993.89	0.255036	0.132914	1.91881	0.0550088	0.119087
ATP6V0E2-AS1	47.4169	0.459436	0.462372	0.99365	0.320393	0.463972
ATP6V1A	6228.22	0.118715	0.0824969	1.43903	0.150142	0.263526
ATP6V1B1	588.385	-2.12747	0.40817	-5.21221	1.86608e-07	2.01765e-06
ATP6V1B2	6002.6	-0.226716	0.143515	-1.57974	0.114167	0.212287
ATP6V1C1	3957.15	-0.110848	0.0916338	-1.20968	0.226401	0.359123
ATP6V1C2	55.0768	-2.8407	0.421209	-6.74416	1.53916e-11	3.81496e-10
ATP6V1D	5293.34	0.137009	0.0986868	1.38832	0.16504	0.283017
ATP6V1E1	9219.86	-0.149721	0.0755307	-1.98226	0.0474503	0.105938
ATP6V1E2	127.723	-0.0317918	0.216501	-0.146844	0.883255	0.929253
ATP6V1F	3898.15	-0.306158	0.119405	-2.56403	0.0103464	0.03036
ATP6V1G1	12530.4	-0.283269	0.0891854	-3.17618	0.00149231	0.00587497
ATP6V1G2	100.229	-0.678743	0.317006	-2.1411	0.0322658	0.0777991
ATP6V1G3	87.2919	-3.25963	0.662174	-4.92262	8.53939e-07	7.97562e-06
ATP6V1H	4327.29	-0.0385801	0.078838	-0.489359	0.624588	0.739126
ATP7A	421.261	-0.412762	0.207419	-1.98999	0.0465915	0.104394
ATP7B	113.556	-0.019213	0.313479	-0.0612897	0.951129	0.971201
ATP8	2141.91	-1.75256	0.284695	-6.15591	7.46473e-10	1.33271e-08
ATP8A1	205.129	-1.41177	0.277548	-5.08657	3.64602e-07	3.70583e-06
ATP8A1-DT	0.609561	1.4752	1.97812	0.745756	0.455815	0.595415
ATP8A2	687.344	0.481124	0.201189	2.3914	0.0167843	0.045421
ATP8A2P2	0.779995	-1.04571	2.14593	-0.487298	0.626047	0.740439
ATP8B1	2416.57	1.54615	0.19558	7.90544	2.66979e-15	1.22729e-13
ATP8B1-AS1	24.7457	-0.446126	0.283177	-1.57543	0.115157	0.213807
ATP8B2	308.205	0.472363	0.217518	2.1716	0.0298855	0.073032
ATP8B3	70.0623	0.659394	0.37549	1.75609	0.0790732	0.158911
ATP8B4	35.7337	-1.64427	0.568269	-2.89347	0.00381006	0.0130948
ATP9A	1546.47	0.0597183	0.173851	0.343502	0.731221	0.82255
ATP9B	937.169	0.199428	0.1207	1.65226	0.0984814	0.18899
ATPAF1	3023.67	-0.340984	0.225969	-1.50898	0.131303	0.237026
ATPAF2	504.67	0.0262643	0.109053	0.240839	0.80968	0.879394
ATPSCKMT	633.946	0.0575208	0.138984	0.413867	0.678972	0.783299
ATR	437.948	-0.553737	0.144152	-3.84133	0.000122368	0.000666467
ATRAID	10530.7	-0.0218279	0.0905981	-0.240931	0.809608	0.879361
ATRIP	0.782201	-1.10795	1.24052	-0.893134	0.371786	0.516005
ATRIP-TREX1	0.782201	-1.10795	1.24052	-0.893134	0.371786	0.516005
ATRN	1794.65	0.180957	0.136948	1.32135	0.186385	0.31023
ATRNL1	400.023	0.880419	0.255376	3.44754	0.000565718	0.0025389
ATRX	4805.11	-0.425548	0.0874545	-4.86594	1.13912e-06	1.03784e-05
ATXN1	533.526	-0.50568	0.133767	-3.78031	0.00015663	0.000829205
ATXN10	7064.56	-0.124891	0.0658936	-1.89533	0.0580481	0.124271
ATXN1L	785.705	-0.288109	0.139537	-2.06475	0.0389467	0.0905595
ATXN2	2298.02	0.159779	0.143401	1.11421	0.265189	0.403611
ATXN2-AS	3.74681	-0.191749	0.696953	-0.275125	0.78322	0.859822
ATXN2L	284.554	0.391252	0.171795	2.27744	0.0227598	0.0583648
ATXN3	655.398	-0.381045	0.106019	-3.59412	0.000325494	0.0015727
ATXN7	401.069	-1.21116	0.21302	-5.68567	1.30302e-08	1.83114e-07
ATXN7L1	206.969	-0.666196	0.161523	-4.12447	3.71588e-05	0.000231405
ATXN7L2	102.165	0.513113	0.245183	2.09277	0.0363696	0.0857812
ATXN7L3	210.294	0.331438	0.155387	2.13298	0.0329263	0.0790948
ATXN7L3-AS1	23.0276	-1.40326	0.393147	-3.5693	0.000357935	0.00170611
ATXN7L3B	5769.08	-0.195993	0.113304	-1.7298	0.0836654	0.166217
AUH	1769.6	-0.714751	0.143314	-4.98732	6.12228e-07	5.90817e-06
AUNIP	35.9294	1.01933	0.36142	2.82036	0.00479702	0.0159439
AUP1	3360.73	0.211782	0.0938283	2.25713	0.0240002	0.0609628
AURKA	142.886	0.416703	0.252582	1.64977	0.098989	0.189741
AURKAIP1	3360.35	0.30082	0.126887	2.37077	0.017751	0.0476537
AURKB	44.9381	1.25684	0.587519	2.13923	0.032417	0.078066
AURKC	57.3043	0.162918	0.521112	0.312634	0.754558	0.83883
AUTS2	169.707	-1.25772	0.24692	-5.09364	3.51245e-07	3.58554e-06
AVEN	106.89	-0.207255	0.343323	-0.603673	0.546061	0.674602
AVIL	37.946	-1.40382	0.32909	-4.26575	1.99233e-05	0.000133528
AVL9	248.098	-0.548034	0.189324	-2.89469	0.00379529	0.0130589
AVP	2.61009	-2.35828	0.872921	-2.70159	0.00690088	0.0217075
AVPI1	1188.6	-0.683623	0.13065	-5.23245	1.67274e-07	1.82819e-06
AVPR1A	83.6149	-0.861611	0.422179	-2.04086	0.0412643	0.0948247
AVPR2	66.4643	0.836161	0.450208	1.85728	0.0632718	0.133074
AXDND1	197.979	-0.565581	0.194412	-2.90919	0.00362369	0.01255
AXIN1	75.475	-0.125103	0.257763	-0.48534	0.627435	0.741378
AXIN2	143.894	-0.445318	0.227471	-1.95769	0.0502661	0.110974
AXL	4096.19	1.9514	0.280195	6.96443	3.29724e-12	8.99295e-11
AZGP1	1558.16	-2.13421	0.439913	-4.85143	1.22574e-06	1.10982e-05
AZI2	1121.53	-0.26388	0.084938	-3.10674	0.00189163	0.00715463
AZIN1	3536.93	-0.0556813	0.131855	-0.422291	0.672812	0.778501
AZIN2	402.897	0.00198822	0.174146	0.011417	0.990891	0.995164
AZU1	4.85611	0.845802	1.42128	0.595097	0.551779	0.679211
B2M	529289	0.0941697	0.167215	0.563166	0.573322	0.697317
B3GALNT1	2929.67	-0.249573	0.118932	-2.09845	0.0358658	0.0848763
B3GALNT2	302.221	0.317512	0.204262	1.55443	0.120081	0.220956
B3GALT1	4.37289	0.99674	0.880721	1.13173	0.257747	0.395753
B3GALT1-AS1	0.809389	-1.28737	1.93614	-0.664915	0.506105	0.640972
B3GALT2	915.969	-0.862059	0.314854	-2.73796	0.00618215	0.0197904
B3GALT4	1523.49	0.975209	0.104701	9.31427	1.22794e-20	1.28824e-18
B3GALT5	19.0379	0.552482	0.902602	0.612099	0.540472	0.669846
B3GALT6	362.083	0.295391	0.35899	0.822839	0.4106	0.55462
B3GALT9	61.4089	0.59062	0.299672	1.97089	0.0487364	0.108194
B3GAT1	3.68976	-1.41481	1.23487	-1.14572	0.251912	0.388748
B3GAT1-DT	18.8236	-2.42458	0.731266	-3.31559	0.00091449	0.00385413
B3GAT2	3.68746	-2.74839	0.986035	-2.78731	0.0053147	0.0173757
B3GAT3	1563.47	1.24972	0.119888	10.4241	1.92511e-25	4.23902e-23
B3GLCT	887.473	0.238886	0.220719	1.08231	0.279116	0.419327
B3GNT2	1918.09	0.333231	0.274991	1.21179	0.225593	0.358163
B3GNT3	7.81014	0.612379	1.16728	0.52462	0.599847	0.71873
B3GNT4	27.8607	-1.49124	0.566015	-2.63463	0.00842302	0.0255415
B3GNT5	149.52	-1.04197	0.245853	-4.23818	2.25341e-05	0.000148628
B3GNT7	294.204	2.37913	0.274611	8.66364	4.56929e-18	3.23854e-16
B3GNT8	102.259	2.04681	0.246863	8.29128	1.12036e-16	6.31507e-15
B3GNT9	501.819	0.802974	0.278052	2.88786	0.00387872	0.0133049
B3GNTL1	73.3165	0.689314	0.231471	2.97796	0.0029017	0.010382
B4GALNT1	72.2875	0.737445	0.352596	2.09147	0.0364858	0.0860171
B4GALNT2	21.5779	-0.212193	1.02006	-0.20802	0.835213	0.896421
B4GALNT3	17.7587	-0.270791	0.700337	-0.386658	0.699009	0.798111
B4GALNT4	1.04504	1.88804	1.87736	1.00569	0.314564	0.457784
B4GALT1	741.095	-0.0874896	0.270605	-0.323311	0.74646	0.833279
B4GALT2	299.31	-0.221898	0.274543	-0.808244	0.41895	0.561959
B4GALT3	2263.76	0.549971	0.0806712	6.81744	9.26739e-12	2.38923e-10
B4GALT4	1700.86	-0.30361	0.100053	-3.03449	0.00240946	0.0088326
B4GALT4-AS1	0.971791	-2.26293	1.452	-1.55849	0.119117	0.219526
B4GALT5	246.108	0.619793	0.244114	2.53895	0.0111185	0.0322462
B4GALT6	84.6255	-0.0685901	0.40492	-0.169392	0.865489	0.918061
B4GALT7	1590.75	0.76977	0.0971469	7.92377	2.30411e-15	1.07316e-13
B4GAT1	9199.51	0.187036	0.107245	1.74401	0.0811572	0.162115
B4GAT1-DT	17.7451	0.0823162	0.425644	0.193392	0.846652	0.904894
B9D1	1813.05	-0.0908406	0.153398	-0.592189	0.553724	0.681091
B9D2	434.818	0.364942	0.117849	3.09668	0.00195701	0.0073651
BAALC	75.2925	0.446561	0.487978	0.915125	0.360126	0.504148
BAAT	4.39801	-0.185286	1.96311	-0.0943839	0.924804	0.955784
BABAM1	637.847	0.0271638	0.120056	0.22626	0.820999	0.887232
BABAM2	1863.67	-0.0432063	0.0806816	-0.535515	0.592293	0.712932
BACE1	1429.57	0.26612	0.12049	2.20864	0.0271999	0.0675044
BACE2	517.879	-0.142122	0.314456	-0.45196	0.651298	0.761674
BACH1	1252.37	-0.109351	0.148168	-0.738023	0.4605	0.599848
BACH1-IT3	1.32951	-2.8902	1.67785	-1.72256	0.0849675	0.168268
BACH2	98.6044	-0.176749	0.274447	-0.644019	0.519563	0.652389
BAD	727.893	0.171601	0.15112	1.13553	0.256155	0.393678
BAG1	3638.53	-0.0732334	0.202337	-0.361937	0.717399	0.812094
BAG2	1262.19	1.29213	0.208466	6.19827	5.70861e-10	1.03665e-08
BAG3	1652.08	-0.546564	0.18889	-2.89356	0.00380903	0.0130934
BAG4	1153.81	-0.0996961	0.0938144	-1.0627	0.28792	0.429116
BAG5	2626.02	0.220523	0.102489	2.15167	0.0314237	0.0760803
BAG6	611.633	0.118404	0.179709	0.658867	0.509981	0.644228
BAHCC1	58.7295	-0.20142	0.261084	-0.771477	0.440425	0.581526
BAHD1	215.458	0.29289	0.187662	1.56073	0.118588	0.218703
BAIAP2	4003.91	-0.0463992	0.117745	-0.394065	0.693533	0.794208
BAIAP2-DT	254.432	0.790851	0.219781	3.59835	0.000320238	0.00155084
BAIAP2L1	144.403	-0.394608	0.243673	-1.61942	0.105357	0.19926
BAIAP2L2	82.502	-0.982484	0.343157	-2.86308	0.00419548	0.0142212
BAIAP3	320.862	0.556496	0.234721	2.37088	0.0177458	0.0476459
BAK1	951.733	1.24913	0.125252	9.97296	2.00175e-23	3.21372e-21
BAMBI	8819.57	1.92473	0.379306	5.07435	3.88815e-07	3.91997e-06
BANCR	2.70753	0.525144	1.12602	0.466373	0.640948	0.752895
BANF1	3567.82	0.24175	0.116221	2.08009	0.0375174	0.0879598
BANF2	0.787006	2.23926	2.33618	0.958515	0.337803	0.482232
BANK1	613.907	-0.35424	0.22327	-1.5866	0.112604	0.210006
BANP	477.524	0.703548	0.111013	6.33755	2.33442e-10	4.61913e-09
BAP1	1268.23	0.305094	0.116571	2.61723	0.00886453	0.0266653
BARD1	274.724	-0.653306	0.195308	-3.345	0.000822837	0.0035199
BARX2	1.62238	-2.37265	1.39543	-1.70031	0.0890729	0.174597
BASP1	205.847	0.588526	0.435116	1.35257	0.176192	0.297637
BATF	24.7758	-0.0194128	0.467399	-0.0415338	0.96687	0.981291
BATF2	505.131	1.31186	0.199814	6.56544	5.18811e-11	1.18733e-09
BATF3	78.4742	1.15139	0.303364	3.7954	0.000147408	0.000785881
BAX	668.749	0.735681	0.200639	3.66669	0.000245709	0.00122866
BAZ1A	570.278	0.218427	0.185646	1.17658	0.239363	0.374747
BAZ1A-AS1	29.0225	0.0788124	0.502632	0.156799	0.875403	0.923747
BAZ1B	1921.46	0.14521	0.155151	0.935926	0.349312	0.493935
BAZ2A	1470.47	0.174643	0.115569	1.51116	0.130747	0.236314
BAZ2B	1061.53	-0.800006	0.0861305	-9.2883	1.56774e-20	1.61279e-18
BAZ2B-AS1	25.3033	0.239093	0.284647	0.839963	0.400929	0.545145
BBC3	61.7975	1.96329	0.329231	5.96326	2.47259e-09	3.98473e-08
BBIP1	730.025	-0.159699	0.106778	-1.49562	0.134752	0.242149
BBLN	915.992	0.711806	0.161344	4.41171	1.02556e-05	7.38737e-05
BBOF1	225.145	-0.52584	0.155213	-3.38786	0.000704392	0.0030791
BBOX1	2402.02	-1.74099	0.346972	-5.01766	5.23054e-07	5.12462e-06
BBOX1-AS1	66.0186	-0.083194	0.318063	-0.261565	0.793657	0.867997
BBS1	18.7992	0.0263587	0.24867	0.105999	0.915583	0.950757
BBS10	1007.71	-0.497504	0.149221	-3.334	0.00085606	0.00364144
BBS12	927.516	-0.461743	0.123327	-3.74406	0.000181073	0.000942596
BBS2	2971.16	-0.385435	0.122089	-3.157	0.00159399	0.00620726
BBS4	2327.48	-0.0605558	0.102772	-0.589224	0.555711	0.682818
BBS5	116.319	0.80083	0.247452	3.23631	0.00121088	0.00490743
BBS7	1181.57	0.149787	0.125258	1.19583	0.231764	0.365442
BBS9	630.425	-0.147596	0.14519	-1.01657	0.30936	0.452135
BBX	5005.96	-0.0718934	0.0894745	-0.803507	0.421682	0.564675
BCAM	1903.57	0.21267	0.15619	1.36161	0.173322	0.293961
BCAN	39.7305	1.25709	0.361134	3.48095	0.000499639	0.00228159
BCAP29	4633.35	0.0288664	0.0861504	0.33507	0.737573	0.827029
BCAP31	9721.21	0.271974	0.070657	3.84922	0.000118495	0.000647367
BCAR1	3889.15	1.21415	0.161618	7.51243	5.80407e-14	2.17699e-12
BCAR3	3094.56	0.00075372	0.180834	0.00416802	0.996674	0.998134
BCAS1	3.41915	-0.252107	1.13128	-0.222852	0.823651	0.888737
BCAS2	2485.91	-0.265786	0.0828467	-3.20817	0.00133582	0.00534883
BCAS3	1416.61	-0.0298854	0.115764	-0.258159	0.796284	0.870047
BCAS4	547.983	0.613998	0.137425	4.46788	7.89972e-06	5.86583e-05
BCAT1	153.447	1.42116	0.488192	2.91108	0.00360187	0.0124867
BCAT2	1357.81	0.067102	0.122112	0.549511	0.582655	0.705015
BCCIP	2381.24	-0.442699	0.0716457	-6.17899	6.45111e-10	1.1645e-08
BCDIN3D	133.865	-0.283325	0.170333	-1.66336	0.0962406	0.185581
BCDIN3D-AS1	19.6749	-0.121021	0.444273	-0.272403	0.785312	0.86136
BCHE	58.5812	-1.54306	0.634771	-2.4309	0.0150615	0.041463
BCKDHA	15.6657	-0.213799	0.294348	-0.726349	0.467625	0.606338
BCKDHB	2047.06	0.415606	0.20913	1.98731	0.046888	0.104959
BCKDK	3005.22	0.095491	0.084299	1.13277	0.257313	0.3952
BCL10	794.651	0.246438	0.121073	2.03546	0.0418049	0.095828
BCL11A	24.7769	2.14058	0.581405	3.68174	0.000231647	0.00116577
BCL11B	6.21896	0.219833	0.962784	0.22833	0.81939	0.886396
BCL2	246.079	-0.764699	0.197275	-3.87631	0.000106054	0.000586682
BCL2A1	204.981	1.11042	0.430695	2.57821	0.0099315	0.029354
BCL2L1	1373.57	-0.130885	0.0892356	-1.46674	0.142447	0.252868
BCL2L10	27.6912	-1.05007	0.480018	-2.18757	0.0287009	0.0706094
BCL2L11	214.747	-0.597776	0.218013	-2.74193	0.00610797	0.0195913
BCL2L12	185.021	0.514738	0.14837	3.46929	0.000521837	0.00236957
BCL2L12P1	0.537474	1.26548	1.93162	0.655137	0.51238	0.646215
BCL2L13	4450.91	-0.105628	0.086259	-1.22454	0.220748	0.352637
BCL2L14	2.35862	0.614827	1.28508	0.478434	0.632341	0.745429
BCL2L15	1.96963	-1.3357	1.4346	-0.931063	0.351821	0.496358
BCL2L2	1044.28	0.595034	0.146741	4.05501	5.01324e-05	0.000302249
BCL3	394.964	1.01465	0.322827	3.14301	0.0016722	0.00646429
BCL6	221.629	-0.0499398	0.222549	-0.2244	0.822446	0.88789
BCL6B	2610.15	1.79144	0.237474	7.54375	4.56648e-14	1.74052e-12
BCL7A	169.176	-0.1424	0.196534	-0.72456	0.468722	0.60731
BCL7B	3247.83	0.408947	0.1782	2.29488	0.0217402	0.0562057
BCL7C	745.504	0.283729	0.163604	1.73424	0.0828746	0.164955
BCL9	222.481	-0.315633	0.219905	-1.43532	0.151197	0.26485
BCL9L	42.7737	1.23436	0.282826	4.36439	1.27478e-05	8.93224e-05
BCLAF1	2979.54	-0.426042	0.0925784	-4.60196	4.18543e-06	3.33826e-05
BCLAF1P2	7.86878	-0.453003	0.292709	-1.54762	0.121713	0.223127
BCLAF3	344.399	-0.0575531	0.174279	-0.330235	0.741222	0.829155
BCO1	31.9528	-1.46526	0.593397	-2.46928	0.0135387	0.0380166
BCO2	18.9139	-1.72896	0.648731	-2.66513	0.00769575	0.0236909
BCOR	565.554	-0.109243	0.163788	-0.666975	0.504788	0.639739
BCORL1	82.4439	0.406138	0.189932	2.13834	0.0324895	0.0781873
BCR	439.955	-0.201717	0.213834	-0.943335	0.345509	0.490035
BCS1L	1110.31	-0.0704822	0.0996065	-0.707606	0.47919	0.617625
BCYRN1	2.28203	0.430489	0.600023	0.717454	0.473094	0.611404
BDH1	256.085	-1.05791	0.243356	-4.34718	1.37899e-05	9.5815e-05
BDH2	1360.3	-1.45268	0.162662	-8.9307	4.23329e-19	3.54592e-17
BDKRB1	4.6086	-1.08165	0.84447	-1.28087	0.200241	0.32781
BDKRB2	147.791	0.516572	0.306326	1.68635	0.0917288	0.178718
BDNF	159.07	1.96876	0.454734	4.32948	1.49459e-05	0.000103036
BDNF-AS	88.3187	-0.970912	0.230465	-4.21283	2.52186e-05	0.000164138
BDP1	1292.9	-0.336844	0.141647	-2.37805	0.0174043	0.0468655
BEAN1	116.963	1.70845	0.387479	4.40915	1.03779e-05	7.45018e-05
BECN1	2847	0.0363695	0.0773883	0.469961	0.638383	0.750589
BEGAIN	59.4843	0.311662	0.329078	0.947075	0.3436	0.488107
BEND2	4.49104	0.105652	1.40976	0.0749436	0.94026	0.964612
BEND3	112.25	0.628984	0.238898	2.63286	0.00846694	0.0256498
BEND3P2	4.19731	-0.679324	1.84608	-0.367981	0.712887	0.808537
BEND4	1.49405	-3.55409	2.15206	-1.65148	0.0986407	0.189193
BEND5	220.408	-0.779991	0.169333	-4.60625	4.09988e-06	3.2762e-05
BEND6	308.163	0.164286	0.213029	0.771194	0.440592	0.581622
BEND7	241.108	-0.877235	0.223495	-3.92508	8.67027e-05	0.00049181
BEST1	42.9086	0.657398	0.433884	1.51515	0.129735	0.234887
BEST2	1.13035	0.2773	1.98985	0.139357	0.889168	0.933157
BEST3	2.64152	-0.0409414	1.17541	-0.0348316	0.972214	0.984619
BEST4	11.81	1.14432	0.584777	1.95686	0.0503642	0.111075
BET1	2144.14	0.0294517	0.0811521	0.36292	0.716664	0.811518
BET1L	1710.01	0.306746	0.154946	1.97969	0.0477379	0.10639
BEX1	462.924	-0.335667	0.149146	-2.2506	0.0244111	0.0618433
BEX2	1929.22	-0.727735	0.180139	-4.03984	5.34866e-05	0.000319923
BEX3	17058.7	0.0550834	0.10898	0.505445	0.613246	0.729574
BEX4	11350.1	-0.0458658	0.102147	-0.449017	0.653419	0.763524
BEX5	1731.39	0.43085	0.190347	2.26349	0.0236053	0.0601326
BFAR	1543.91	0.188729	0.068494	2.75541	0.00586191	0.0189138
BFSP1	14.8801	0.782833	0.329133	2.37847	0.0173845	0.0468183
BFSP2	23.05	-1.8817	0.458014	-4.1084	3.98406e-05	0.000245783
BFSP2-AS1	1.84924	-1.06777	1.17643	-0.907634	0.364072	0.508127
BGN	33345.6	1.77927	0.170835	10.4151	2.11523e-25	4.52788e-23
BHLHA15	1.36944	0.409803	1.4598	0.280724	0.778922	0.856503
BHLHE40	1124.57	-0.579622	0.254923	-2.27372	0.0229831	0.0588233
BHLHE40-AS1	45.8559	1.75134	0.389019	4.50193	6.73404e-06	5.10217e-05
BHLHE41	140.047	-0.260922	0.427814	-0.609895	0.541931	0.6713
BHMT	7084.19	-1.95579	0.326297	-5.99391	2.04859e-09	3.3628e-08
BHMT2	3348.27	-1.54036	0.298769	-5.15568	2.52706e-07	2.65642e-06
BICC1	1156.24	-0.452618	0.362554	-1.24842	0.211879	0.341906
BICD1	876.386	-0.0253721	0.130417	-0.194546	0.845748	0.904202
BICD2	2147.03	0.48529	0.144129	3.36706	0.000759745	0.00328448
BICDL1	143.183	-1.2734	0.271726	-4.68635	2.78123e-06	2.30323e-05
BICDL2	2.57456	-0.846327	1.07417	-0.787891	0.430761	0.572976
BICRA	25.3578	0.625925	0.317231	1.97309	0.0484858	0.107773
BICRA-AS2	5.96691	-1.66089	0.583001	-2.84886	0.00438765	0.0147616
BICRAL	207.397	-0.660455	0.174637	-3.78187	0.000155652	0.00082485
BID	1401.14	0.5631	0.153191	3.67581	0.000237095	0.00118952
BIK	44.641	-1.12803	0.399635	-2.82264	0.00476297	0.0158382
BIN1	1104.98	-0.611821	0.229124	-2.67026	0.00757928	0.0233989
BIN2	449.093	1.82817	0.403391	4.53201	5.84239e-06	4.50486e-05
BIN3	350.871	-0.00704294	0.0847434	-0.083109	0.933765	0.960905
BIRC2	2722.72	-0.6066	0.126236	-4.8053	1.54519e-06	1.36043e-05
BIRC3	608.834	-0.915777	0.199226	-4.59667	4.29299e-06	3.41634e-05
BIRC5	135.699	1.36714	0.488615	2.798	0.00514204	0.0168841
BIRC6	1317.86	-0.693018	0.132431	-5.23305	1.66731e-07	1.8232e-06
BIRC7	0.737115	-1.17309	2.26785	-0.517269	0.604968	0.723014
BISPR	776.768	0.65447	0.225555	2.90159	0.00371269	0.012808
BIVM	617.432	-0.300809	0.144825	-2.07706	0.0377964	0.0884477
BLACAT1	1.52771	2.45494	2.18558	1.12325	0.261332	0.399796
BLCAP	3636.72	-0.161279	0.0660275	-2.4426	0.0145818	0.0403997
BLK	50.4014	-0.185815	0.432653	-0.429479	0.667575	0.7743
BLM	29.16	-0.472802	0.639488	-0.739345	0.459698	0.599097
BLMH	1822	0.0328662	0.081173	0.40489	0.685558	0.788456
BLNK	129.297	-1.44476	0.364592	-3.96267	7.41157e-05	0.000427158
BLOC1S1	160.225	-0.36312	0.212967	-1.70505	0.0881853	0.17328
BLOC1S2	3527.58	0.136715	0.0976439	1.40014	0.161472	0.278363
BLOC1S3	245.01	1.13262	0.183688	6.16599	7.00434e-10	1.25687e-08
BLOC1S4	540.163	0.314734	0.373803	0.841979	0.3998	0.543998
BLOC1S5	1525.47	0.108822	0.108722	1.00092	0.316864	0.460215
BLOC1S6	2000.86	0.0646359	0.084344	0.766337	0.443476	0.58428
BLTP1	1075.4	-0.924896	0.1144	-8.08477	6.22798e-16	3.06226e-14
BLTP2	2506.69	0.241855	0.125563	1.92616	0.0540842	0.117506
BLTP3A	501.469	0.165221	0.147991	1.11642	0.264241	0.402596
BLTP3B	1108.11	-0.329256	0.156086	-2.10946	0.0349048	0.0829822
BLVRA	3649.72	-0.173195	0.0906216	-1.91119	0.0559801	0.120636
BLVRB	2560.14	-0.420511	0.116857	-3.59852	0.000320034	0.00155021
BLVRBP1	3.0361	0.00135088	0.867561	0.0015571	0.998758	0.999229
BLZF1	2229.9	-0.344177	0.0984057	-3.49753	0.000469596	0.00216529
BMAL1	640.468	0.0760237	0.296161	0.256697	0.797413	0.870756
BMAL2	52.685	2.24262	0.541701	4.13997	3.47358e-05	0.000217594
BMERB1	1994.65	0.273678	0.110552	2.47555	0.0133032	0.0374546
BMF	44.1029	0.168549	0.336254	0.501256	0.616191	0.73201
BMI1	1133.28	-0.278029	0.102526	-2.71179	0.00669209	0.021148
BMP1	1694.55	1.04312	0.187414	5.56584	2.60897e-08	3.41081e-07
BMP2	8964.56	2.94463	0.31286	9.41197	4.86937e-21	5.40271e-19
BMP2K	133.718	-0.094611	0.23031	-0.410798	0.681221	0.785058
BMP2K-DT	3.49102	-1.36299	0.809333	-1.68409	0.0921646	0.17932
BMP2KL	1.83631	-4.16498	2.26937	-1.8353	0.0664606	0.138326
BMP3	4.87147	0.752003	1.15131	0.653173	0.513645	0.647213
BMP4	941.415	0.467268	0.267655	1.74578	0.0808487	0.161667
BMP5	27.6082	-1.29146	0.885953	-1.45771	0.144922	0.256362
BMP6	162.048	0.0349265	0.373305	0.0935602	0.925459	0.955999
BMP7	2789.96	-0.0624996	0.212086	-0.294689	0.768231	0.848775
BMP8A	7.69471	-0.586666	0.804158	-0.72954	0.465671	0.604688
BMP8B	47.2448	1.44186	0.670595	2.15011	0.0315462	0.0763346
BMPER	55.6441	0.697362	0.460746	1.51355	0.13014	0.235439
BMPR1A	1375.9	-0.627338	0.146833	-4.27247	1.93321e-05	0.000129853
BMPR1AP1	2.36057	-0.316342	0.541719	-0.583959	0.559248	0.685801
BMPR1B	75.9366	-1.30965	0.39382	-3.32552	0.000882548	0.0037376
BMPR1B-DT	2.83438	-1.65972	1.23591	-1.34291	0.179301	0.301543
BMPR2	3183.91	0.341662	0.14851	2.30061	0.0214139	0.0554908
BMS1	1760.46	0.0707615	0.123117	0.574751	0.56546	0.690875
BMS1P10	16.6284	-0.697768	0.779261	-0.895422	0.370562	0.514815
BMS1P11	0.545847	1.32716	1.94899	0.680948	0.495904	0.632057
BMS1P4	0.580608	-1.43225	1.46441	-0.978037	0.328056	0.471771
BMS1P7	0.74167	-2.88522	1.00497	-2.87096	0.00409223	0.0139291
BMT2	516.151	-0.583696	0.149861	-3.89491	9.82358e-05	0.000548278
BMX	10.3556	-1.69114	0.94479	-1.78997	0.0734592	0.150019
BNC1	39.4626	-0.379484	0.873201	-0.43459	0.66386	0.771218
BNC2	295.002	-1.04043	0.360839	-2.88336	0.00393452	0.0134658
BNC2-AS1	12.9045	-1.13074	0.506005	-2.23464	0.0254413	0.0639943
BNIP1	321.101	-0.216983	0.122179	-1.77594	0.0757432	0.153647
BNIP2	6979.73	0.111984	0.102513	1.09239	0.274662	0.414191
BNIP3	3761.39	-0.372579	0.110427	-3.37398	0.000740896	0.00321282
BNIP3L	11975.2	-0.289667	0.0608451	-4.76072	1.92901e-06	1.65103e-05
BNIP3P10	0.528298	-1.65897	2.35813	-0.703511	0.481737	0.619928
BNIP3P11	0.933108	-0.155678	1.79377	-0.0867881	0.93084	0.95908
BNIP3P16	0.607748	-2.11997	2.12479	-0.997733	0.318409	0.461825
BNIP3P17	0.654951	-0.537305	1.59142	-0.337626	0.735645	0.825862
BNIP3P28	0.725954	0.453372	1.78617	0.253824	0.799632	0.872415
BNIP3P30	1.54266	-3.22566	1.65666	-1.94709	0.0515242	0.113123
BNIP3P9	2.63332	2.87988	1.39391	2.06604	0.0388243	0.0903342
BNIP5	1.14978	-1.77881	2.50156	-0.711082	0.477033	0.615557
BNIPL	5.21118	-0.457321	1.16768	-0.391649	0.695318	0.795421
BOC	1380.34	1.799	0.267098	6.73535	1.63539e-11	4.033e-10
BOD1	558.754	-0.819135	0.147047	-5.57056	2.53921e-08	3.32782e-07
BOD1L1	1058.29	-0.416342	0.16216	-2.56748	0.0102442	0.0301061
BOK	1805.97	0.662409	0.188434	3.51535	0.00043918	0.00204237
BOLA1	723.466	-0.382331	0.143174	-2.6704	0.00757611	0.0233956
BOLA2	3.17119	0.356557	0.911365	0.391234	0.695624	0.795686
BOLA2-SMG1P6	0.640662	0.747544	1.32097	0.565905	0.571459	0.695957
BOLA2B	5.17891	0.229822	1.54426	0.148824	0.881693	0.928162
BOLA3	849.839	-0.0331064	0.135294	-0.2447	0.806689	0.87713
BOLA3-DT	455.069	0.0463635	0.144322	0.32125	0.748021	0.834407
BOLL	1.27947	-2.71972	2.6426	-1.02918	0.303393	0.445565
BOP1	674.983	0.918824	0.192156	4.78165	1.73866e-06	1.50945e-05
BORA	77.1846	0.0166313	0.290981	0.057156	0.954421	0.973391
BORCS5	540.527	0.351154	0.116164	3.02291	0.00250358	0.00912081
BORCS6	416.27	0.848171	0.117947	7.19115	6.42501e-13	1.99354e-11
BORCS7	2243.9	-0.116294	0.113961	-1.02047	0.307508	0.450173
BORCS8	326.423	0.268929	0.127897	2.1027	0.035492	0.0841236
BPGM	2328.06	-0.134513	0.0829504	-1.62161	0.104887	0.198603
BPHL	856.56	-1.63197	0.245294	-6.65312	2.8695e-11	6.8173e-10
BPI	21.0399	-0.76153	0.786165	-0.968665	0.332712	0.476685
BPIFA2	3.86075	-0.538315	0.964667	-0.558032	0.576823	0.700357
BPIFB9P	2.56085	-0.390092	1.50966	-0.258397	0.796101	0.869959
BPIFC	1.15542	0.0276021	1.84913	0.014927	0.98809	0.993717
BPNT1	862.078	0.0593448	0.152988	0.387904	0.698087	0.797727
BPNT2	3231.46	0.605405	0.194203	3.11738	0.00182467	0.00694226
BPTF	1427.9	-0.298072	0.159023	-1.87439	0.0608762	0.129022
BRAF	468.461	-0.495913	0.0974272	-5.09009	3.57901e-07	3.64296e-06
BRAFP1	1.10187	-1.02732	2.76392	-0.371691	0.710123	0.806555
BRAP	1634.5	-0.0993347	0.149284	-0.665407	0.50579	0.640688
BRAT1	1946.19	1.00591	0.105835	9.50448	2.01042e-21	2.40705e-19
BRCA1	140.265	0.254151	0.234943	1.08176	0.279361	0.419635
BRCA2	52.05	0.397788	0.443773	0.896378	0.370051	0.514508
BRCC3	1377.62	-0.0345862	0.0875221	-0.395171	0.692717	0.793559
BRCC3P1	3.35909	0.990995	0.883495	1.12168	0.262	0.400542
BRD1	208.02	0.149544	0.165193	0.90527	0.365322	0.50947
BRD10	922.512	-0.387495	0.119547	-3.24137	0.00118955	0.00483208
BRD2	3994.49	0.511485	0.0688516	7.42881	1.09578e-13	3.90938e-12
BRD3	1445.94	0.302456	0.0949161	3.18656	0.00143977	0.0057031
BRD3OS	1317.98	0.740909	0.104276	7.10529	1.20073e-12	3.54892e-11
BRD4	841.977	0.376871	0.220461	1.70947	0.0873643	0.172033
BRD7	1297.97	-0.242035	0.182623	-1.32533	0.185062	0.308612
BRD7P2	5.6046	-0.262457	0.404605	-0.648673	0.51655	0.649734
BRD8	1901.01	-0.150267	0.100947	-1.48857	0.136602	0.244913
BRD9	938.625	0.425906	0.140344	3.03473	0.00240747	0.00882741
BRF1	247.911	0.376938	0.186301	2.02327	0.043045	0.0980237
BRF2	252.077	0.465869	0.126269	3.6895	0.000224693	0.00113753
BRI3	422.436	-0.310194	0.190571	-1.62771	0.103586	0.19672
BRI3BP	286.573	0.0367224	0.196546	0.186839	0.851787	0.908458
BRICD5	6.74302	-1.11848	0.69595	-1.60712	0.108027	0.203241
BRINP1	32.2387	-0.979275	0.733214	-1.33559	0.181683	0.304334
BRINP2	0.545617	-0.584094	3.4093	-0.171323	0.863969	0.916975
BRINP3	9.91092	-0.000579098	1.18577	-0.000488375	0.99961	0.999752
BRIP1	16.02	1.02281	0.914762	1.11812	0.263516	0.402018
BRIX1	1199.79	-0.35819	0.0824043	-4.34674	1.38174e-05	9.5943e-05
BRK1	10378.6	-0.0879765	0.0857986	-1.02538	0.305182	0.44751
BRME1	21.8736	1.51632	0.73184	2.07193	0.0382723	0.0893639
BRMS1	1503.92	0.338229	0.0862162	3.92303	8.74431e-05	0.000495479
BRMS1L	675.526	-0.387569	0.140608	-2.75637	0.00584467	0.0188668
BROX	2381.97	0.456622	0.110016	4.1505	3.31749e-05	0.000208556
BRPF1	677.133	0.790376	0.169316	4.66805	3.0407e-06	2.49472e-05
BRPF3	497.62	-0.262392	0.14247	-1.84174	0.0655138	0.136799
BRSK2	2.49078	-0.861551	0.700562	-1.2298	0.218772	0.350221
BRWD1	2052.05	-0.551645	0.151227	-3.6478	0.000264497	0.00131116
BRWD1-AS2	29.805	-0.525249	0.33354	-1.57477	0.115309	0.214072
BRWD3	113.323	-0.292238	0.27151	-1.07634	0.281773	0.421957
BSCL2	58.7433	-0.366677	0.184264	-1.98995	0.0465961	0.104394
BSDC1	3265.43	0.247183	0.0839344	2.94496	0.00323	0.0113686
BSG	26069.1	0.549392	0.0896085	6.13103	8.73134e-10	1.53811e-08
BSN	26.6887	-0.254849	0.495225	-0.514614	0.606823	0.724378
BSN-DT	2.77791	-2.0647	1.48019	-1.39488	0.163051	0.280447
BSND	77.0889	-1.92323	0.474919	-4.04961	5.13031e-05	0.000308342
BSPRY	127.379	-1.56323	0.410279	-3.81018	0.000138868	0.000745413
BST1	2313.25	-0.40575	0.177397	-2.28724	0.0221815	0.0571376
BST2	47681.9	1.47729	0.186578	7.9178	2.41748e-15	1.12103e-13
BTAF1	761.713	-1.27444	0.171053	-7.45056	9.29465e-14	3.34987e-12
BTBD1	9984.07	0.497222	0.198149	2.50933	0.0120961	0.0346078
BTBD10	2540.6	0.183532	0.0937852	1.95694	0.0503548	0.111074
BTBD10P1	2.5207	-0.242684	0.761677	-0.318618	0.750016	0.835665
BTBD16	22.2407	-1.72473	0.647426	-2.66398	0.00772229	0.0237554
BTBD18	5.32149	-1.40503	1.19846	-1.17237	0.24105	0.376276
BTBD19	69.0209	0.291991	0.285508	1.02271	0.306446	0.44896
BTBD2	207.87	-0.141555	0.271647	-0.521098	0.602299	0.720799
BTBD3	2885.08	-0.230796	0.202278	-1.14098	0.253876	0.391081
BTBD3-AS1	9.00497	-1.69841	0.583262	-2.91192	0.00359212	0.012459
BTBD6	412.783	-0.207014	0.368789	-0.561333	0.574571	0.698262
BTBD7	925.849	-0.211933	0.116589	-1.81777	0.0690995	0.142864
BTBD8	91.6497	-0.278121	0.207811	-1.33833	0.180787	0.303181
BTBD9	414.36	-0.638769	0.181943	-3.51081	0.000446742	0.00207436
BTBD9-AS1	2.9937	-2.59538	1.07475	-2.41487	0.0157406	0.0430475
BTC	1034.99	-0.530531	0.179133	-2.96166	0.00305986	0.0108545
BTD	3071.07	0.136274	0.088366	1.54215	0.123036	0.224968
BTF3	7920.84	-0.22608	0.107917	-2.09494	0.0361767	0.0854881
BTF3-DT	18.8619	-0.99239	0.354796	-2.79707	0.00515681	0.0169247
BTF3L4	3233.65	-0.272426	0.0686284	-3.96958	7.20009e-05	0.000416328
BTG1	5214.32	-0.376243	0.18058	-2.08353	0.0372031	0.0873485
BTG2	5900.64	-0.681132	0.115835	-5.88021	4.09755e-09	6.3709e-08
BTG2-DT	1.42872	-1.7117	1.51131	-1.1326	0.257383	0.395279
BTG3	2515.68	-0.715287	0.138216	-5.17513	2.27756e-07	2.43161e-06
BTG3-AS1	29.5773	-0.581837	0.385419	-1.50962	0.131139	0.236802
BTK	126.4	3.8567	0.565769	6.81675	9.31246e-12	2.39793e-10
BTLA	34.9835	-3.04221	0.759831	-4.0038	6.23337e-05	0.000366632
BTN1A1	1.87993	3.51304	2.05617	1.70853	0.0875371	0.172294
BTN2A1	2623.82	0.482161	0.125941	3.82846	0.000128949	0.000696227
BTN2A2	1235.2	0.533146	0.143373	3.71859	0.000200334	0.00102946
BTN3A1	2100.76	0.883398	0.191827	4.60518	4.12118e-06	3.29073e-05
BTN3A2	3126.95	0.655728	0.240049	2.73165	0.00630181	0.0201248
BTN3A3	1816.11	0.179663	0.22717	0.790876	0.429016	0.571088
BTNL2	1.22338	0.381034	1.23435	0.308692	0.757556	0.841102
BTNL3	42.5202	-0.415927	0.899302	-0.4625	0.643723	0.755132
BTNL8	143.072	0.562477	0.335519	1.67644	0.0936528	0.181565
BTNL9	1577.59	0.472561	0.275469	1.71547	0.0862583	0.170188
BTRC	972.498	-0.136495	0.156605	-0.871587	0.383434	0.527794
BUB1	63.5391	0.204323	0.652086	0.313338	0.754024	0.838631
BUB1B	30.4051	1.44281	0.720698	2.00196	0.0452888	0.102124
BUB1B-PAK6	14.1277	-0.538044	0.65473	-0.82178	0.411202	0.555186
BUB3	4128.44	-0.378014	0.0628409	-6.01542	1.79423e-09	2.97989e-08
BUD13	710.27	-0.253965	0.104438	-2.43172	0.0150273	0.041377
BUD23	2924.55	0.31321	0.0799916	3.91554	9.02027e-05	0.000510025
BUD31	1263.98	-0.020783	0.122714	-0.169361	0.865513	0.918061
BVES	57.02	1.25356	0.530501	2.36297	0.018129	0.0484354
BVES-AS1	2.96797	-0.746836	1.55498	-0.480285	0.631025	0.744332
BYSL	372.43	0.422758	0.168118	2.51464	0.0119152	0.0341642
BZW1	8261.22	-0.00632274	0.104684	-0.0603983	0.951838	0.971505
BZW2	398.176	0.246721	0.163081	1.51287	0.130312	0.235669
C10orf105	2.08115	0.444504	1.25801	0.35334	0.723834	0.817191
C10orf126	0.945455	-1.59999	1.42966	-1.11914	0.26308	0.401531
C10orf143	288.103	-0.435112	0.142823	-3.04651	0.00231517	0.00853463
C10orf55	5.82775	0.38864	0.768687	0.50559	0.613145	0.729568
C10orf62	1.6169	-2.72498	1.34889	-2.02015	0.0433673	0.0985672
C10orf67	72.3029	-1.20722	0.31461	-3.83718	0.000124453	0.000676086
C10orf67-AS1	10.4004	-0.151313	0.394835	-0.38323	0.70155	0.800131
C10orf88	547.825	-0.123299	0.115069	-1.07152	0.283935	0.42437
C10orf90	4.17341	-0.132217	1.22502	-0.107931	0.914051	0.949957
C10orf95	1.19926	-1.14419	1.03341	-1.1072	0.268207	0.406868
C10orf95-AS1	239.949	-0.525795	0.261556	-2.01026	0.0444038	0.100524
C11orf16	3.87653	0.801205	0.907659	0.882716	0.37739	0.521903
C11orf21	69.5424	2.32545	0.59563	3.90419	9.45405e-05	0.00053101
C11orf24	1940.82	0.969379	0.107611	9.00817	2.09531e-19	1.82732e-17
C11orf42	1.29326	1.33405	1.48421	0.898825	0.368746	0.513097
C11orf52	3.36872	-1.52591	0.626911	-2.43401	0.0149325	0.0411736
C11orf54	3639.18	-1.15752	0.128492	-9.00849	2.08906e-19	1.82732e-17
C11orf58	12374.1	-0.134936	0.0651693	-2.07055	0.0384011	0.0895856
C11orf65	29.6415	-0.600821	0.320406	-1.87519	0.0607668	0.12888
C11orf68	1672.36	0.526231	0.230598	2.28203	0.0224874	0.057771
C11orf71	627.339	-1.13617	0.122765	-9.25488	2.14469e-20	2.1643e-18
C11orf86	4.92878	-1.00506	1.12695	-0.891843	0.372477	0.516786
C11orf87	0.555197	1.75327	3.88645	0.451124	0.651901	0.762184
C11orf96	44.2791	-0.198066	0.41698	-0.475003	0.634785	0.747437
C11orf97	6.70818	-1.58856	0.893123	-1.77866	0.0752963	0.15296
C11orf98	1.00933	-1.07543	0.996051	-1.07969	0.28028	0.420509
C12orf42	2.15029	0.124667	1.42203	0.0876685	0.93014	0.958704
C12orf43	731.615	0.3145	0.090682	3.46817	0.000524019	0.00237642
C12orf50	1.36724	-1.98325	1.50424	-1.31845	0.187354	0.311332
C12orf54	8.18395	0.317443	0.952854	0.333149	0.739022	0.827903
C12orf56	637.653	-0.568333	0.195034	-2.91402	0.00356808	0.0123857
C12orf57	534.534	-0.192119	0.205814	-0.933462	0.350581	0.49507
C12orf60	160.754	-0.0670226	0.183201	-0.365842	0.714483	0.809921
C12orf75	1035.3	-1.18246	0.331605	-3.56585	0.000362674	0.00172676
C12orf75-AS1	1.12281	-1.29268	1.64933	-0.783759	0.433182	0.575114
C12orf76	445.03	-0.0997691	0.118683	-0.840637	0.400552	0.544763
C13orf46	1.32447	3.00351	1.54256	1.94709	0.0515234	0.113123
C14orf119	3720.58	0.0536091	0.0895252	0.598816	0.549296	0.677213
C14orf132	1473.31	0.672528	0.213601	3.14852	0.00164098	0.00636435
C14orf180	45.3202	0.828549	0.412274	2.00971	0.0444623	0.100624
C14orf28	342.125	-0.0716561	0.15333	-0.467332	0.640263	0.75234
C14orf93	165.922	0.101308	0.167186	0.605957	0.544543	0.673434
C15orf39	104.825	1.35752	0.304477	4.45854	8.25188e-06	6.09316e-05
C15orf40	783.919	-0.0572872	0.0985338	-0.581397	0.560973	0.687176
C15orf48	25.5308	-0.0865747	0.513948	-0.16845	0.866229	0.918487
C15orf61	344.171	-0.798888	0.197993	-4.03492	5.46201e-05	0.000326243
C15orf62	3.10781	2.01764	1.28223	1.57354	0.115593	0.214505
C16orf46	42.3361	-0.00288089	0.248008	-0.0116161	0.990732	0.995146
C16orf54	53.9101	2.70735	0.693564	3.90353	9.48011e-05	0.00053191
C16orf74	113.619	0.161337	0.368945	0.437293	0.661899	0.769679
C16orf78	1.93302	3.17739	1.51763	2.09365	0.0362914	0.085663
C16orf86	166.014	0.288384	0.158154	1.82344	0.0682371	0.141371
C16orf87	453.428	-0.31759	0.120894	-2.627	0.00861402	0.0260263
C16orf89	204.193	-0.673707	0.335282	-2.00937	0.0444976	0.100661
C16orf90	0.79313	-2.33601	2.62429	-0.890146	0.373387	0.51772
C16orf95	7.35961	-0.456292	0.348808	-1.30815	0.190823	0.315562
C16orf95-DT	20.2387	-0.400037	0.293394	-1.36348	0.172731	0.293217
C16orf96	0.792738	-0.143101	2.79344	-0.0512274	0.959144	0.976609
C17orf100	105.311	-0.377493	0.172607	-2.18701	0.0287421	0.0706862
C17orf107	12.8624	0.351657	0.45177	0.778398	0.436334	0.577889
C17orf113	16.5763	-0.0711343	0.429816	-0.165499	0.868551	0.919719
C17orf114	18.8808	-1.14751	0.364382	-3.1492	0.00163719	0.00635446
C17orf49	8.73957	-0.346218	0.415966	-0.832324	0.405226	0.549217
C17orf50	2.03868	-0.975034	1.32556	-0.735564	0.461996	0.60102
C17orf58	470.624	0.291154	0.201502	1.44492	0.148481	0.261173
C17orf67	105.625	0.837679	0.330866	2.53178	0.0113485	0.0328146
C17orf75	677.167	-0.148066	0.117248	-1.26285	0.206644	0.335339
C17orf78	1.29399	-2.58438	1.94283	-1.33022	0.183447	0.306569
C18orf21	249.936	-0.203619	0.146992	-1.38524	0.165979	0.284398
C18orf32	160.058	0.428601	0.19739	2.17134	0.0299057	0.0730729
C18orf54	151.163	-0.0215148	0.303518	-0.0708849	0.943489	0.966942
C19orf12	1161.49	0.240604	0.103399	2.32695	0.0199678	0.0523385
C19orf18	22.5684	-0.403245	0.358045	-1.12624	0.260063	0.398416
C19orf25	1013.81	0.799076	0.100549	7.94714	1.90872e-15	8.98881e-14
C19orf33	3.46046	0.519023	0.695326	0.746446	0.455398	0.595083
C19orf38	103.772	2.47285	0.466505	5.3008	1.15296e-07	1.3193e-06
C19orf44	175.33	0.101894	0.20485	0.497408	0.618901	0.734369
C19orf47	248.522	0.58593	0.139914	4.18778	2.81694e-05	0.000180579
C19orf53	2085.58	0.0576571	0.137617	0.418967	0.67524	0.780523
C19orf67	1.01711	-1.44571	1.54466	-0.935942	0.349303	0.493935
C19orf73	31.8157	-0.0110797	0.233695	-0.047411	0.962186	0.978243
C19orf81	16.0837	0.407471	0.409576	0.994861	0.319804	0.463451
C19orf84	0.687592	2.0595	1.84987	1.11332	0.265573	0.40405
C1D	2023.59	-0.416199	0.228663	-1.82014	0.0687374	0.142212
C1DP5	2.24085	3.76896	1.57997	2.38546	0.0170579	0.0460614
C1GALT1	1828.46	-0.0938828	0.118306	-0.793558	0.427453	0.569802
C1GALT1C1	3601.57	0.117799	0.108962	1.08111	0.27965	0.419862
C1GALT1C1L	222.914	0.569385	0.190298	2.99207	0.00277091	0.00997471
C1orf105	2.23705	-2.31252	1.1902	-1.94297	0.0520194	0.113962
C1orf115	10416.5	0.434888	0.165494	2.62783	0.00859327	0.0259673
C1orf116	76.371	-0.245365	0.497268	-0.493425	0.621713	0.736737
C1orf122	2653.56	0.474102	0.150307	3.15423	0.00160925	0.00625631
C1orf131	409.631	-0.305195	0.132544	-2.30259	0.0213018	0.0552544
C1orf146	1.42042	-1.84982	1.20976	-1.52908	0.126244	0.229703
C1orf159	428.154	0.828789	0.118345	7.00316	2.5025e-12	6.9597e-11
C1orf162	618.199	1.8489	0.408888	4.52176	6.13261e-06	4.69517e-05
C1orf167	1.11604	-1.11824	1.01454	-1.10222	0.270367	0.409346
C1orf174	707.473	0.78664	0.106818	7.36429	1.78096e-13	6.07764e-12
C1orf198	10276.5	1.20993	0.190726	6.34379	2.24183e-10	4.46092e-09
C1orf21	2261.09	-0.657911	0.223983	-2.93732	0.00331059	0.0116136
C1orf21-DT	4.62303	-2.35707	0.802989	-2.93538	0.00333145	0.0116791
C1orf210	150.088	-0.408228	0.391635	-1.04237	0.297241	0.438841
C1orf216	2182.9	0.867163	0.145394	5.96423	2.45789e-09	3.96707e-08
C1orf220	1.72582	-1.35727	1.37693	-0.985725	0.324268	0.467698
C1orf226	864.548	0.473326	0.178297	2.65471	0.00793776	0.0243148
C1orf35	672.27	0.234023	0.107688	2.17316	0.0297683	0.0727959
C1orf43	10706.9	-0.117769	0.0700951	-1.68013	0.0929312	0.18053
C1orf50	44.3214	0.155247	0.191808	0.809385	0.418294	0.561399
C1orf52	1359.16	-0.166789	0.101949	-1.63601	0.101838	0.19406
C1orf53	66.8814	0.0495198	0.2809	0.17629	0.860066	0.914389
C1orf54	810.959	-0.423102	0.17208	-2.45876	0.0139419	0.0389015
C1orf56	301.982	0.0729179	0.118846	0.61355	0.539513	0.66893
C1orf74	185.545	-0.14197	0.213999	-0.663414	0.507065	0.641843
C1orf87	0.968781	1.77856	2.79865	0.635508	0.525097	0.656383
C1orf94	1.00344	0.783497	2.60656	0.300587	0.76373	0.845692
C1QA	551.487	2.00742	0.421473	4.76285	1.90874e-06	1.63831e-05
C1QB	724.073	1.99078	0.488587	4.07456	4.61014e-05	0.000280259
C1QBP	3432.56	-0.274669	0.266655	-1.03005	0.302985	0.44522
C1QC	136.551	1.75016	0.498993	3.50738	0.000452549	0.00209764
C1QL1	1247.24	0.932886	0.540888	1.72473	0.0845758	0.16768
C1QL3	42.5901	-1.27553	0.531941	-2.39788	0.0164902	0.0447625
C1QL4	5.16484	-1.24038	1.01409	-1.22315	0.221273	0.35329
C1QTNF1	1550.14	1.57641	0.2435	6.47396	9.54701e-11	2.06029e-09
C1QTNF12	79.1622	-0.259596	0.297425	-0.87281	0.382767	0.527309
C1QTNF2	22.7875	1.88668	0.572908	3.29315	0.000990704	0.00412637
C1QTNF3	494.407	0.282745	0.361066	0.783084	0.433578	0.575461
C1QTNF4	8.78132	-1.04804	0.467115	-2.24364	0.0248554	0.0627888
C1QTNF6	294.43	1.23765	0.195683	6.32476	2.53622e-10	4.96742e-09
C1QTNF7	222.046	-1.19713	0.300742	-3.98058	6.87467e-05	0.000399364
C1QTNF7-AS1	6.46812	-1.98494	0.636226	-3.11987	0.00180934	0.00688887
C1QTNF9	11.6426	-0.775403	0.512818	-1.51204	0.130523	0.235966
C1QTNF9B	1.38859	-0.148424	1.18439	-0.125317	0.900272	0.940851
C1R	12859.9	0.782427	0.156915	4.98629	6.15489e-07	5.93694e-06
C1RL	156.334	0.141703	0.220748	0.641924	0.520923	0.653334
C1RL-AS1	37.8373	-1.04687	0.319845	-3.27304	0.00106398	0.00439101
C1S	10066.4	0.25624	0.177288	1.44533	0.148366	0.261057
C2	61.4972	1.83811	0.41352	4.44503	8.78787e-06	6.44403e-05
C20orf144	3.81711	-0.104396	0.971781	-0.107427	0.91445	0.950138
C20orf202	107.709	0.951294	0.365784	2.6007	0.00930342	0.0277726
C20orf203	4.02439	-1.28289	0.987004	-1.29978	0.193675	0.319256
C20orf204	9.94608	1.41257	0.552438	2.55698	0.0105585	0.0309225
C20orf96	133.437	-0.238367	0.16287	-1.46355	0.143318	0.254066
C21orf58	38.4061	0.213925	0.289094	0.739985	0.459309	0.5987
C21orf91	583.391	-0.754464	0.140544	-5.36815	7.95477e-08	9.3915e-07
C21orf91-OT1	0.626548	-3.81956	1.52337	-2.50731	0.0121654	0.034755
C22orf15	26.5783	-0.336372	0.480775	-0.699646	0.484148	0.621747
C22orf23	7.36647	0.5818	0.417567	1.39331	0.163527	0.281036
C22orf31	14.4419	-2.3722	0.616931	-3.84515	0.000120476	0.000657009
C22orf39	2867.66	0.0890174	0.103389	0.860995	0.389241	0.53335
C2CD2	332.163	1.07929	0.202627	5.32645	1.00149e-07	1.15976e-06
C2CD2L	382.48	0.949602	0.196021	4.8444	1.26995e-06	1.14522e-05
C2CD3	411.906	-0.24159	0.157085	-1.53796	0.124059	0.226428
C2CD4A	2.49262	1.16759	1.43335	0.814587	0.415309	0.558737
C2CD4B	17.1084	0.694664	0.727017	0.955499	0.339325	0.483883
C2CD4C	33.1093	0.829931	0.558613	1.4857	0.137359	0.245981
C2CD4D	21.0213	-0.02401	0.405135	-0.0592641	0.952742	0.97224
C2CD5	1157.53	-0.637113	0.151598	-4.20265	2.63803e-05	0.000170494
C2CD6	22.6489	-0.0830787	0.507499	-0.163702	0.869966	0.920619
C2orf15	48.9189	-0.888569	0.290137	-3.06258	0.00219435	0.00813269
C2orf42	686.573	-0.112873	0.0986025	-1.14473	0.252322	0.3892
C2orf49	1051.35	0.046422	0.115489	0.401959	0.687715	0.790007
C2orf50	3.73681	0.443004	0.985896	0.449342	0.653185	0.763376
C2orf68	522.726	-0.356999	0.114339	-3.12227	0.0017946	0.00684014
C2orf69	956.586	-0.247269	0.123655	-1.99967	0.0455357	0.102582
C2orf72	6.82334	-2.50129	1.00654	-2.48504	0.0129539	0.036578
C2orf73	38.4783	-1.20644	0.398708	-3.02588	0.00247908	0.00904768
C2orf74	57.5231	-0.223745	0.206149	-1.08535	0.277765	0.417745
C2orf74-AS1	0.926159	0.101392	1.37813	0.0735726	0.94135	0.96535
C2orf74-DT	512.061	0.64198	0.172318	3.72555	0.000194889	0.00100489
C2orf76	652.239	-0.165121	0.12754	-1.29467	0.195435	0.321532
C2orf88	604.238	-1.07157	0.265178	-4.04094	5.32368e-05	0.000318609
C2orf92	17.5933	-0.194408	0.582863	-0.333541	0.738726	0.827654
C3	776.466	1.13167	0.628494	1.8006	0.0717653	0.14714
C3AR1	480.728	2.45815	0.440372	5.58197	2.37807e-08	3.13604e-07
C3orf18	1016.95	0.27806	0.123491	2.25166	0.0243436	0.0616945
C3orf20	13.4082	0.982424	0.5456	1.80063	0.0717609	0.14714
C3orf33	203.036	0.932904	0.167397	5.57299	2.50406e-08	3.28582e-07
C3orf38	1543.18	-5.11478e-05	0.0845895	-0.00060466	0.999518	0.999706
C3orf49	10.2919	0.568704	0.456979	1.24449	0.213321	0.343648
C3orf52	67.1375	-0.538414	0.484147	-1.11209	0.266101	0.404485
C3orf62	140.2	-0.164941	0.147842	-1.11566	0.264569	0.402957
C3orf70	602.374	1.65062	0.264539	6.2396	4.38704e-10	8.12821e-09
C3orf80	8.66354	0.911236	0.98149	0.92842	0.35319	0.49756
C3orf85	126.574	-2.17647	0.476885	-4.56393	5.02037e-06	3.93315e-05
C4A	168.708	-0.0543847	0.48863	-0.1113	0.911378	0.948448
C4B	160.058	0.0760169	0.492705	0.154285	0.877385	0.925236
C4BPA	6.64235	-1.15195	0.918294	-1.25445	0.20968	0.339072
C4BPAP2	1.34478	-1.43357	1.43569	-0.998524	0.318025	0.461395
C4BPB	2.65352	1.22396	1.0481	1.16779	0.242893	0.378345
C4orf19	54.6935	-1.01144	0.388769	-2.60164	0.00927795	0.0277044
C4orf3	14765.1	-0.0603385	0.0723955	-0.833457	0.404587	0.548722
C4orf33	691.418	-0.140838	0.162896	-0.864585	0.387267	0.531336
C4orf36	274.454	0.0623615	0.154411	0.403868	0.68631	0.788949
C4orf46	494.591	-0.0902866	0.184619	-0.489042	0.624812	0.73935
C4orf50	1.2256	0.994727	1.78513	0.55723	0.577371	0.700865
C4orf51	1.41697	0.105436	1.14662	0.0919542	0.926734	0.956804
C4orf54	1.04737	2.28509	1.99192	1.14718	0.251307	0.388044
C5	230.422	-1.24667	0.295196	-4.22319	2.40866e-05	0.000158032
C5AR1	196.533	1.28541	0.461821	2.78335	0.0053801	0.0175521
C5AR2	13.073	0.568004	0.732904	0.775004	0.438337	0.579806
C5orf15	6818.9	0.279844	0.112379	2.49018	0.0127678	0.0361586
C5orf22	1476.15	-0.160388	0.145011	-1.10604	0.268709	0.407301
C5orf24	2709.18	-0.0729799	0.125409	-0.581934	0.560611	0.686931
C5orf34	42.0417	-0.602965	0.482004	-1.25095	0.210951	0.340634
C5orf47	4.59191	-0.974757	1.43916	-0.677311	0.498209	0.633926
C5orf58	2.16192	-1.26698	1.10275	-1.14894	0.250583	0.387366
C5orf60	1.00192	1.84342	2.59897	0.70929	0.478144	0.616578
C5orf63	334.706	-0.107508	0.191205	-0.562265	0.573935	0.697771
C6	183.178	-1.73591	0.495924	-3.50035	0.000464642	0.00214478
C6orf118	24.2539	-0.157893	0.619426	-0.254902	0.798799	0.871731
C6orf120	1572.8	0.239634	0.121348	1.97477	0.0482944	0.107416
C6orf132	19.9445	-0.0321961	0.488032	-0.0659713	0.947401	0.969263
C6orf136	272.299	-0.124021	0.12296	-1.00863	0.31315	0.456353
C6orf141	1.35131	2.64932	1.9348	1.3693	0.170905	0.290746
[truncated: 19,193 more rows]
